# Supplementary material for: Pattern of local adaptation to quantitative host resistance in a major pathogen of a perennial crop
Source: Evol Appl. 2019 Dec 31;13(4):824–36. doi: 10.1111/eva.12904 (PMC7086059; doi:10.1111/eva.12904)
Supplement: Supplementary file 2 [file EVA-13-824-s002.xlsx]

## Sheet: SSR data all isolates
Allele at each SSR locus used for each Pseudocercospora fijiensis isolate
Isolate	Population	Locus
		mf025	mf061	mf324	mf362	mf381	mf401	mf402	mf403	mf406	mf407	mf412	mf413	mf417	mf424	mf425	mf428
Cu_1-41	CU1R2	175	120	NA	186	123	186	223	169	175	206	174	219	207	178	230	127
Cu_1-42	CU1R2	175	120	100	184	123	186	223	169	175	214	166	219	250	178	230	127
Cu_1-43	CU1R2	175	120	110	184	118	186	223	169	179	206	174	219	250	175	230	127
Cu_1-44	CU1R2	177	120	110	184	123	186	231	169	175	214	174	219	250	178	230	127
Cu_1-45	CU1R2	175	120	100	184	123	186	223	169	179	214	174	219	250	175	230	127
Cu_1-46	CU1R2	175	120	110	186	123	186	231	169	175	214	174	219	250	175	230	127
Cu_1-47	CU1R2	154	120	100	184	123	186	223	162	175	206	174	219	207	178	230	127
Cu_1-48	CU1R2	175	120	123	186	123	186	231	162	175	214	174	211	207	178	230	127
Cu_1-49	CU1R2	175	120	123	184	118	186	231	162	175	214	166	211	250	178	230	131
Cu_1-50	CU1R2	154	120	110	186	123	186	231	169	175	206	174	219	250	178	230	127
Cu_1-51	CU1R2	175	129	100	184	123	186	231	169	175	214	174	219	250	175	230	127
Cu_1-52	CU1R2	175	120	123	186	123	186	231	162	179	206	174	219	207	175	230	127
Cu_1-53	CU1R2	177	120	123	184	123	186	223	162	179	214	174	219	254	178	230	127
Cu_1-54	CU1R2	154	120	110	184	123	186	223	162	179	214	178	219	207	178	230	127
Cu_1-55	CU1R2	175	120	100	184	123	186	223	162	175	214	166	211	207	178	230	131
Cu_1-56	CU1R2	175	129	100	184	123	186	223	162	179	206	174	219	250	178	230	127
Cu_1-57	CU1R2	175	120	123	184	118	NA	231	162	179	214	174	219	250	175	230	127
Cu_1-58	CU1R2	175	120	110	184	123	186	231	169	175	206	174	219	207	178	230	127
Cu_1-59	CU1R2	175	120	123	184	118	186	231	169	175	214	174	219	207	178	230	127
Cu_1-60	CU1R2	154	120	110	184	123	186	223	169	179	206	174	211	207	178	230	127
Cu_1-61	CU1R2	175	120	100	184	123	186	223	169	175	214	174	219	207	175	230	131
Cu_1-62	CU1R2	154	NA	110	186	NA	186	NA	169	175	206	174	219	207	175	230	127
Cu_1-63	CU1R2	175	129	110	186	123	186	223	169	179	206	174	219	250	178	230	127
Cu_1-64	CU1R2	175	120	110	184	123	186	231	162	179	206	174	219	207	178	230	127
Cu_1-65	CU1R2	175	120	110	184	118	186	223	162	175	206	174	219	250	178	230	127
Cu_1-66	CU1R2	175	120	110	184	123	186	223	162	175	214	174	219	250	175	230	127
Cu_1-67	CU1R2	154	129	110	184	118	186	231	162	179	206	174	211	207	178	230	131
Cu_1-68	CU1R2	154	120	100	184	123	186	231	162	175	206	174	219	250	178	230	127
Cu_1-69	CU1R2	154	120	110	184	123	186	231	162	179	206	166	211	207	178	230	127
Cu_1-70	CU1R2	175	120	100	184	123	186	223	169	179	214	174	219	207	178	230	127
Cu_1-71	CU1R2	175	120	110	186	118	186	223	169	179	206	174	211	250	178	230	127
Cu_1-72	CU1R2	154	120	123	184	123	186	231	162	175	206	174	219	254	175	230	127
Cu_1-73	CU1R2	175	120	100	186	123	186	223	162	179	214	NA	211	207	178	230	127
Cu_1-74	CU1R2	154	120	110	184	123	186	223	169	175	206	174	219	258	178	230	127
Cu_1-75	CU1R2	175	120	100	186	123	186	223	169	175	206	174	219	207	178	230	127
Cu_1-76	CU1R2	154	120	110	184	123	186	231	162	175	214	174	219	207	178	230	127
Cu_1-77	CU1R2	175	129	123	186	123	186	223	169	175	206	174	219	250	178	230	127
Cu_1-78	CU1R2	175	120	110	186	123	186	231	162	175	206	166	211	207	178	230	127
Cu_1-79	CU1R2	154	120	110	184	123	186	231	162	179	206	174	219	250	178	230	127
Cu_1-80	CU1R2	175	120	100	184	123	186	231	169	175	206	174	219	250	178	230	127
Cu_1-81	CU1R2	175	120	110	186	123	186	231	169	179	214	174	219	207	178	230	131
Cu_1-82	CU1R2	175	129	110	186	123	186	223	162	175	214	174	219	250	175	230	127
Cu_1-83	CU1R2	175	120	123	186	118	186	231	162	175	214	174	219	207	175	230	127
Cu_1-84	CU1R2	154	129	110	184	123	186	223	162	175	206	174	211	207	178	230	131
Cu_1-85	CU1R2	175	129	110	184	123	186	223	162	175	206	174	211	262	178	230	131
Cu_1-86	CU1R2	175	120	110	184	123	186	231	169	175	206	174	219	250	178	230	127
Cu_1-87	CU1R2	175	120	110	184	118	186	231	162	175	206	174	219	207	175	230	127
Cu_1-88	CU1S2	154	120	100	186	118	186	231	169	175	206	174	219	250	178	230	131
Cu_1-1	CU1S2	175	NA	123	186	NA	186	NA	162	175	214	NA	219	NA	NA	230	127
Cu_1-10	CU1S2	175	120	110	186	118	186	231	169	175	214	174	219	262	175	230	127
Cu_1-11	CU1S2	175	120	110	186	123	186	223	162	175	214	174	219	207	178	230	127
Cu_1-12	CU1S2	175	120	110	184	123	186	231	169	175	206	174	219	266	175	230	127
Cu_1-13	CU1S2	175	120	123	184	123	186	231	162	175	214	174	219	250	178	230	127
Cu_1-14	CU1S2	175	120	100	184	118	186	231	162	175	206	174	219	254	175	230	127
Cu_1-15	CU1S2	175	120	123	184	123	186	223	162	179	206	174	211	250	178	230	127
Cu_1-16	CU1S2	175	120	110	186	123	186	223	169	175	206	174	219	250	178	230	131
Cu_1-17	CU1S2	175	129	110	184	118	186	231	169	175	214	174	219	250	178	230	127
Cu_1-18	CU1S2	175	129	123	184	123	186	231	169	175	206	174	219	207	178	230	127
Cu_1-19	CU1S2	175	120	100	184	123	186	223	169	175	206	166	219	207	178	230	127
Cu_1-2	CU1S2	177	120	100	184	123	186	231	162	179	206	174	219	250	178	230	127
Cu_1-20	CU1S2	154	120	110	186	123	186	231	169	175	206	174	219	250	178	230	127
Cu_1-21	CU1S2	154	120	110	184	118	186	223	169	179	214	174	219	250	178	230	127
Cu_1-22	CU1S2	154	120	123	186	123	186	231	169	175	206	174	219	207	178	230	131
Cu_1-23	CU1S2	154	120	110	184	123	186	231	162	175	206	174	211	207	178	230	131
Cu_1-24	CU1S2	177	120	123	186	123	186	231	169	179	206	174	219	207	178	230	131
Cu_1-25	CU1S2	175	120	123	186	123	186	231	162	179	206	174	211	207	178	230	127
Cu_1-26	CU1S2	175	120	112	184	118	186	231	162	179	214	174	219	250	178	230	127
Cu_1-27	CU1S2	177	120	112	186	123	186	231	169	175	206	174	219	207	175	230	131
Cu_1-28	CU1S2	175	129	110	184	123	186	223	162	179	214	174	219	207	175	230	127
Cu_1-29	CU1S2	154	120	100	184	123	186	223	169	179	214	174	219	250	175	230	127
Cu_1-3	CU1S2	177	120	100	184	123	186	223	162	175	214	174	211	250	178	230	127
Cu_1-30	CU1S2	175	129	110	184	118	186	223	169	179	214	174	219	250	178	230	127
Cu_1-31	CU1S2	175	120	110	186	118	186	231	169	175	214	174	219	250	178	230	127
Cu_1-32	CU1S2	175	120	100	186	123	186	231	162	175	206	174	219	250	178	230	127
Cu_1-33	CU1S2	175	120	110	184	123	186	223	162	179	206	174	211	250	178	230	131
Cu_1-34	CU1S2	175	120	101	184	118	186	231	169	175	206	174	219	250	175	230	127
Cu_1-35	CU1S2	175	129	123	184	123	186	231	169	175	214	174	219	250	175	230	127
Cu_1-36	CU1S2	175	120	123	186	123	186	231	162	179	214	174	211	250	178	230	127
Cu_1-37	CU1S2	177	120	110	186	123	186	223	162	175	214	166	219	207	178	230	127
Cu_1-38	CU1S2	175	129	110	184	118	186	231	162	179	214	174	211	250	178	230	127
Cu_1-39	CU1S2	154	120	100	186	123	186	231	162	175	214	174	219	207	178	230	127
Cu_1-4	CU1S2	175	120	110	184	123	186	231	169	175	206	174	219	250	178	230	131
Cu_1-40	CU1S2	177	120	110	186	123	186	231	169	179	214	174	219	250	175	230	127
Cu_1-5	CU1S2	175	120	110	184	118	186	231	162	179	206	174	219	250	175	230	131
Cu_1-6	CU1S2	175	120	123	186	123	186	231	169	175	206	174	211	207	175	230	127
Cu_1-7	CU1S2	154	120	100	184	118	186	231	162	175	206	174	219	254	175	230	127
Cu_1-8	CU1S2	175	120	123	186	123	186	231	162	179	206	174	219	250	178	230	127
Cu_1-9	CU1S2	154	120	110	186	123	186	223	169	179	206	166	219	207	178	230	127
Cu_2-100	CU2R2	175	120	100	186	123	186	231	169	175	214	158	219	NA	178	230	127
Cu_2-101	CU2R2	175	120	110	184	118	186	223	169	179	214	174	219	207	178	230	127
Cu_2-102	CU2R2	175	120	100	184	123	186	231	169	175	206	174	211	254	178	230	127
Cu_2-103	CU2R2	177	120	110	184	123	186	223	169	175	206	174	219	250	178	230	127
Cu_2-104	CU2R2	175	120	100	186	123	186	231	162	175	206	158	219	207	178	230	127
Cu_2-105	CU2R2	175	120	100	186	123	186	231	162	175	214	NA	219	NA	178	230	127
Cu_2-106	CU2R2	179	120	100	184	123	186	231	162	175	214	174	211	207	178	230	127
Cu_2-107	CU2R2	175	120	100	186	123	186	231	169	179	214	174	219	250	178	230	127
Cu_2-108	CU2R2	154	120	100	186	123	186	223	169	175	214	174	219	250	178	230	127
Cu_2-109	CU2R2	175	120	100	186	118	186	231	169	179	206	174	219	250	178	230	127
Cu_2-110	CU2R2	175	120	110	186	118	186	231	169	179	206	174	219	207	178	230	127
Cu_2-111	CU2R2	175	120	100	186	118	186	231	169	179	214	174	219	250	178	230	127
Cu_2-112	CU2R2	175	120	110	186	123	186	231	162	175	214	174	219	207	178	230	127
Cu_2-113	CU2R2	175	120	100	186	118	186	NA	169	179	214	174	211	NA	178	230	127
Cu_2-114	CU2R2	179	120	100	186	123	186	231	162	179	206	174	219	250	178	230	127
Cu_2-53	CU2R2	175	120	100	184	123	186	231	162	175	206	174	219	250	178	230	127
Cu_2-54	CU2R2	175	120	110	186	118	186	231	162	179	206	174	219	250	178	230	127
Cu_2-55	CU2R2	175	120	100	186	123	186	231	162	179	214	174	211	207	178	230	127
Cu_2-56	CU2R2	175	120	100	184	118	186	231	162	179	214	NA	211	250	178	230	127
Cu_2-57	CU2R2	175	120	100	186	123	186	231	169	175	206	174	211	254	178	230	127
Cu_2-58	CU2R2	175	120	110	184	123	186	231	169	175	214	174	211	250	178	230	127
Cu_2-59	CU2R2	175	120	110	186	123	186	231	169	175	214	174	219	250	178	230	127
Cu_2-60	CU2R2	175	120	110	184	123	186	231	162	175	206	174	219	270	178	230	127
Cu_2-61	CU2R2	175	120	110	186	123	186	231	169	175	214	174	219	250	178	230	127
Cu_2-62	CU2R2	175	120	NA	184	123	186	231	169	179	206	174	219	207	178	230	127
Cu_2-63	CU2R2	175	120	100	184	123	186	231	169	179	206	174	219	207	178	230	127
Cu_2-64	CU2R2	175	120	110	184	123	186	231	169	179	206	158	219	207	178	230	127
Cu_2-65	CU2R2	175	120	110	186	123	186	231	162	179	206	174	211	207	178	230	127
Cu_2-66	CU2R2	175	120	100	186	123	186	231	169	175	206	NA	211	254	178	230	127
Cu_2-67	CU2R2	173	120	100	184	118	186	223	162	175	214	158	219	250	178	230	127
Cu_2-68	CU2R2	175	120	100	184	123	186	223	169	175	214	174	219	254	178	230	127
Cu_2-69	CU2R2	175	120	110	186	123	186	231	169	179	206	174	211	250	178	230	127
Cu_2-70	CU2R2	177	123	110	186	123	186	231	162	175	206	174	211	207	178	230	127
Cu_2-71	CU2R2	175	120	110	184	123	186	231	169	179	214	174	219	207	178	230	127
Cu_2-72	CU2R2	175	120	110	186	123	186	231	169	179	206	174	211	250	178	230	127
Cu_2-73	CU2R2	175	120	110	184	123	186	231	169	179	214	174	219	207	178	230	127
Cu_2-74	CU2R2	175	120	110	184	123	186	231	169	175	206	174	211	250	178	230	127
Cu_2-75	CU2R2	175	120	110	186	123	186	231	169	179	206	174	211	250	178	230	127
Cu_2-76	CU2R2	175	120	110	186	118	186	231	162	175	206	174	219	250	178	230	127
Cu_2-77	CU2R2	175	120	100	184	118	186	223	162	179	206	174	219	250	178	230	127
Cu_2-78	CU2R2	177	120	110	186	118	186	223	162	179	214	174	219	250	178	230	127
Cu_2-79	CU2R2	175	120	100	186	118	186	223	162	179	214	174	219	250	178	230	127
Cu_2-80	CU2R2	175	120	110	186	118	186	231	162	179	214	174	219	250	178	230	127
Cu_2-81	CU2R2	175	120	110	186	118	186	223	169	175	214	174	219	207	178	230	127
Cu_2-82	CU2R2	175	120	100	186	123	186	223	169	175	206	174	219	262	178	230	127
Cu_2-83	CU2R2	175	120	110	186	118	186	231	162	179	206	174	219	250	178	230	127
Cu_2-84	CU2R2	175	120	100	184	118	186	231	162	179	206	174	219	250	178	230	127
Cu_2-85	CU2R2	175	120	110	186	123	186	231	169	179	214	174	219	207	178	230	127
Cu_2-86	CU2R2	173	120	100	186	123	186	231	169	179	206	158	219	250	178	230	127
Cu_2-87	CU2R2	175	120	110	184	123	186	223	162	175	206	158	219	250	178	230	127
Cu_2-88	CU2R2	175	120	100	184	123	186	231	162	175	206	174	211	250	178	230	127
Cu_2-89	CU2R2	175	120	110	184	118	186	231	162	175	214	174	211	250	178	230	127
Cu_2-90	CU2R2	175	120	100	184	123	186	231	169	179	214	174	219	250	178	230	127
Cu_2-91	CU2R2	175	120	110	184	123	186	231	169	175	214	174	211	207	178	230	127
Cu_2-92	CU2R2	175	120	100	186	123	186	231	162	179	206	174	211	207	178	230	127
Cu_2-93	CU2R2	175	120	110	186	123	186	231	162	179	206	174	211	250	178	230	127
Cu_2-94	CU2R2	175	120	110	184	123	186	223	162	179	206	174	211	250	178	230	127
Cu_2-95	CU2R2	175	120	110	186	123	186	231	169	175	206	174	219	207	178	230	127
Cu_2-96	CU2R2	175	120	100	184	118	186	231	162	179	206	174	211	250	178	230	127
Cu_2-97	CU2R2	175	120	100	184	123	186	231	162	179	206	174	219	207	178	230	127
Cu_2-98	CU2R2	175	120	100	186	123	186	231	162	179	214	174	211	250	178	230	127
Cu_2-99	CU2R2	175	120	100	186	123	186	231	162	175	214	174	219	250	178	230	127
Cu_2-1	CU2S2	175	120	110	184	123	186	223	162	175	206	174	219	207	178	230	127
Cu_2-10	CU2S2	175	120	110	184	123	186	231	169	175	206	174	211	250	178	230	127
Cu_2-11	CU2S2	175	120	110	184	118	186	231	162	175	214	174	219	250	178	230	127
Cu_2-12	CU2S2	175	120	NA	186	118	186	231	169	179	206	174	211	250	178	230	127
Cu_2-13	CU2S2	175	120	110	186	NA	186	NA	162	175	206	NA	219	207	178	230	127
Cu_2-14	CU2S2	175	120	NA	184	123	186	231	169	175	214	174	211	250	178	230	127
Cu_2-15	CU2S2	175	120	NA	184	123	186	231	169	179	214	174	211	207	178	230	127
Cu_2-16	CU2S2	175	120	NA	184	118	186	223	162	179	206	174	219	207	178	230	127
Cu_2-17	CU2S2	177	120	110	184	123	186	223	169	179	206	174	211	250	178	230	127
Cu_2-18	CU2S2	175	120	110	186	123	186	231	162	179	NA	174	219	207	178	230	127
Cu_2-19	CU2S2	175	120	110	184	123	186	231	162	179	206	174	211	207	178	230	127
Cu_2-2	CU2S2	175	NA	NA	184	NA	186	NA	162	175	214	NA	219	NA	178	230	127
Cu_2-20	CU2S2	173	120	110	184	123	186	231	162	179	206	174	211	250	178	230	127
Cu_2-21	CU2S2	177	120	100	186	123	186	231	169	175	214	174	219	250	178	230	127
Cu_2-22	CU2S2	175	120	100	186	123	186	223	162	175	214	174	219	250	178	230	127
Cu_2-23	CU2S2	175	120	NA	184	118	186	231	169	179	214	174	219	250	178	230	127
Cu_2-24	CU2S2	175	120	110	186	123	186	231	162	179	214	174	211	250	178	230	127
Cu_2-25	CU2S2	175	120	110	184	123	186	231	169	179	206	174	219	250	178	230	127
Cu_2-26	CU2S2	177	120	110	186	123	186	231	169	175	214	174	219	207	178	230	127
Cu_2-27	CU2S2	175	120	110	184	118	186	231	162	175	206	174	211	250	178	230	127
Cu_2-28	CU2S2	175	120	110	184	118	186	231	169	179	214	174	219	250	178	230	127
Cu_2-29	CU2S2	175	120	110	184	118	186	231	169	179	214	174	211	250	178	230	127
Cu_2-3	CU2S2	175	120	NA	184	123	186	231	162	179	206	174	211	250	178	230	127
Cu_2-30	CU2S2	175	120	NA	184	118	186	223	162	179	206	174	219	250	178	230	127
Cu_2-31	CU2S2	175	120	100	184	118	186	231	169	179	206	174	219	207	178	230	127
Cu_2-32	CU2S2	175	120	100	186	123	186	231	162	179	206	174	219	207	178	230	127
Cu_2-33	CU2S2	175	120	110	184	123	186	223	169	179	214	174	219	207	178	230	127
Cu_2-34	CU2S2	177	120	100	186	123	186	231	162	179	214	174	219	250	178	230	127
Cu_2-35	CU2S2	175	120	110	186	118	186	231	169	175	214	174	219	250	178	230	127
Cu_2-36	CU2S2	175	120	110	184	118	186	223	162	179	206	174	211	207	178	230	127
Cu_2-37	CU2S2	175	120	110	184	118	186	231	169	179	206	174	219	250	NA	230	127
Cu_2-38	CU2S2	175	120	110	184	123	186	231	169	179	206	174	219	207	178	230	127
Cu_2-39	CU2S2	175	120	100	186	118	186	231	162	175	206	174	211	250	178	230	127
Cu_2-4	CU2S2	175	120	110	184	118	186	231	169	179	206	174	211	207	178	230	127
Cu_2-40	CU2S2	175	120	100	184	118	186	231	162	175	206	174	219	250	178	230	127
Cu_2-41	CU2S2	175	120	100	184	123	186	231	162	175	206	174	219	250	178	230	127
Cu_2-42	CU2S2	175	120	112	186	123	186	231	169	179	206	174	211	NA	178	230	127
Cu_2-43	CU2S2	175	120	NA	184	123	186	231	162	179	218	174	219	254	178	230	127
Cu_2-44	CU2S2	175	120	110	186	123	186	231	169	175	206	174	219	250	178	230	127
Cu_2-45	CU2S2	175	120	110	186	123	186	231	169	179	206	174	219	250	178	230	127
Cu_2-46	CU2S2	175	120	100	186	123	186	231	162	175	206	174	219	250	178	230	127
Cu_2-47	CU2S2	177	120	110	184	118	186	231	169	175	206	174	219	250	178	230	127
Cu_2-48	CU2S2	175	120	110	184	123	186	231	169	179	206	174	211	207	178	230	127
Cu_2-49	CU2S2	175	120	110	184	123	186	231	169	175	206	174	219	250	178	230	127
Cu_2-5	CU2S2	175	120	100	186	123	186	231	162	179	214	174	219	250	178	230	127
Cu_2-50	CU2S2	177	120	100	186	123	186	231	169	179	214	174	211	254	178	230	127
Cu_2-51	CU2S2	175	120	110	186	118	186	231	162	179	206	174	219	254	178	230	127
Cu_2-52	CU2S2	175	120	110	184	118	186	231	162	179	214	174	219	207	178	230	127
Cu_2-6	CU2S2	175	120	100	184	123	186	231	169	179	206	174	219	250	178	230	127
Cu_2-7	CU2S2	175	120	NA	184	118	186	231	162	179	214	174	219	207	178	230	127
Cu_2-8	CU2S2	175	120	NA	184	123	186	231	169	179	206	174	211	250	178	230	127
Cu_2-9	CU2S2	177	120	NA	184	118	186	231	162	179	206	174	211	250	178	230	127
Cu_3-49	CU3R2	175	129	110	184	123	186	231	169	175	206	174	219	250	178	230	127
Cu_3-50	CU3R2	175	120	110	184	123	186	231	169	179	214	NA	211	250	178	230	127
Cu_3-51	CU3R2	175	120	110	186	123	186	223	162	179	206	174	219	250	178	230	131
Cu_3-52	CU3R2	175	120	100	186	123	186	231	169	175	206	174	211	250	175	230	127
Cu_3-53	CU3R2	175	120	110	184	123	186	231	162	175	206	174	211	250	178	230	127
Cu_3-54	CU3R2	175	120	110	184	123	186	231	162	175	206	174	211	250	178	230	127
Cu_3-55	CU3R2	175	120	110	186	123	186	223	169	179	214	174	211	250	178	230	127
Cu_3-56	CU3R2	175	120	110	186	118	186	231	169	175	206	174	211	250	178	230	127
Cu_3-57	CU3R2	177	120	100	184	123	186	231	162	175	206	174	219	207	178	230	127
Cu_3-58	CU3R2	175	120	100	186	118	186	231	162	179	214	174	219	250	178	230	127
Cu_3-59	CU3R2	175	120	110	184	123	186	231	169	175	214	174	219	207	178	230	127
Cu_3-60	CU3R2	175	120	110	184	123	186	231	169	175	214	174	219	207	178	230	127
Cu_3-62	CU3R2	175	120	110	184	123	186	231	169	175	214	174	219	207	178	230	127
Cu_3-63	CU3R2	175	129	110	184	123	186	231	169	175	206	174	219	250	178	230	127
Cu_3-64	CU3R2	175	120	110	186	123	186	231	169	179	206	174	219	250	175	230	131
Cu_3-65	CU3R2	175	120	110	186	118	186	231	169	175	206	174	219	250	178	230	127
Cu_3-66	CU3R2	175	120	100	184	123	186	231	162	179	206	174	219	207	175	230	127
Cu_3-67	CU3R2	175	129	110	186	118	186	231	162	179	206	174	219	270	175	230	127
Cu_3-68	CU3R2	177	120	123	186	123	186	231	169	179	214	174	219	207	175	230	131
Cu_3-69	CU3R2	175	129	110	184	118	186	223	169	175	214	174	219	207	175	230	127
Cu_3-70	CU3R2	175	120	100	186	123	186	231	169	175	206	NA	219	250	178	230	127
Cu_3-71	CU3R2	175	120	100	186	123	186	231	169	179	214	174	219	207	178	230	127
Cu_3-72	CU3R2	175	120	100	186	123	186	231	169	175	206	174	219	250	178	230	127
Cu_3-73	CU3R2	175	120	100	184	118	186	231	162	179	206	174	219	207	178	230	127
Cu_3-74	CU3R2	175	120	110	186	123	186	231	162	179	214	174	219	207	175	230	127
Cu_3-75	CU3R2	175	120	110	186	123	186	231	169	179	214	174	219	250	175	230	127
Cu_3-76	CU3R2	175	120	110	186	118	186	231	169	175	206	174	211	250	178	230	127
Cu_3-77	CU3R2	175	120	110	186	118	186	231	162	179	206	174	219	207	178	230	127
Cu_3-78	CU3R2	154	120	110	184	118	186	231	162	179	206	174	219	254	178	NA	131
Cu_3-79	CU3R2	175	120	110	186	118	186	223	162	179	206	174	219	250	175	230	127
Cu_3-80	CU3R2	175	120	100	186	123	186	231	169	179	214	174	219	207	178	230	127
Cu_3-81	CU3R2	175	120	100	186	118	186	223	162	175	214	174	219	250	178	230	127
Cu_3-82	CU3R2	175	120	100	186	123	186	231	169	175	206	174	219	250	178	230	127
Cu_3-83	CU3R2	175	120	123	186	123	186	231	162	175	206	174	219	207	178	230	127
Cu_3-84	CU3R2	175	120	110	184	123	186	223	162	179	206	174	219	250	175	230	127
Cu_3-85	CU3R2	175	120	125	186	123	186	231	162	175	206	174	219	250	178	230	127
Cu_3-86	CU3R2	175	120	110	184	123	186	223	169	179	206	174	219	207	175	230	127
Cu_3-87	CU3R2	154	120	100	186	118	186	223	162	179	206	174	219	207	175	230	127
Cu_3-88	CU3R2	175	120	123	184	123	186	231	169	179	206	NA	219	207	178	230	127
Cu_3-89	CU3R2	177	120	110	186	123	186	231	162	179	214	174	219	207	178	230	127
Cu_3-90	CU3R2	175	120	100	186	123	186	231	169	175	206	174	219	254	178	230	127
Cu_3-91	CU3R2	175	120	123	186	123	186	231	169	175	206	174	219	262	178	230	127
Cu_3-1	CU3S2	177	129	123	184	123	186	231	162	175	206	174	219	207	175	230	127
Cu_3-10	CU3S2	175	120	100	184	123	186	231	169	175	214	174	211	250	178	230	127
Cu_3-11	CU3S2	175	120	100	184	123	186	231	169	175	214	174	211	250	178	230	127
Cu_3-12	CU3S2	175	120	110	186	123	186	231	169	175	214	174	219	250	178	230	127
Cu_3-13	CU3S2	175	120	112	184	118	186	223	162	175	214	174	211	207	178	230	127
Cu_3-14	CU3S2	175	120	110	184	123	186	231	169	175	214	174	219	250	175	230	131
Cu_3-15	CU3S2	154	120	100	184	123	186	231	162	179	206	174	219	207	175	230	127
Cu_3-16	CU3S2	175	120	110	184	118	186	231	169	179	206	NA	219	207	178	230	127
Cu_3-17	CU3S2	177	120	110	186	123	186	223	162	179	206	174	219	250	178	230	127
Cu_3-18	CU3S2	175	120	110	184	123	186	231	169	179	206	174	219	262	178	230	127
Cu_3-19	CU3S2	175	120	110	186	123	186	231	169	175	214	174	219	250	178	230	127
Cu_3-2	CU3S2	175	129	110	184	118	186	223	162	175	206	174	219	250	178	230	127
Cu_3-20	CU3S2	175	120	100	186	123	186	231	162	179	214	174	219	250	178	230	127
Cu_3-21	CU3S2	175	120	110	184	123	186	231	169	175	214	174	211	207	178	230	131
Cu_3-22	CU3S2	175	120	110	184	123	186	231	162	175	214	174	219	207	178	230	127
Cu_3-23	CU3S2	175	120	100	186	123	186	231	162	179	206	174	219	250	178	230	127
Cu_3-24	CU3S2	154	120	110	184	118	186	231	162	175	206	174	211	207	178	230	127
Cu_3-25	CU3S2	175	120	100	184	123	186	231	162	175	206	174	219	207	178	230	127
Cu_3-26	CU3S2	175	120	100	184	118	186	231	169	179	206	174	219	250	178	230	127
Cu_3-27	CU3S2	177	120	100	184	123	186	231	169	179	206	174	211	250	178	230	127
Cu_3-28	CU3S2	175	120	110	184	123	186	231	162	175	214	174	219	207	178	230	127
Cu_3-29	CU3S2	175	120	123	186	123	186	231	162	175	206	174	219	250	175	230	127
Cu_3-3	CU3S2	175	120	100	184	118	186	231	169	175	206	174	219	207	178	230	127
Cu_3-30	CU3S2	175	120	110	184	118	186	231	169	179	206	174	219	207	178	230	127
Cu_3-31	CU3S2	177	120	110	184	123	186	231	162	175	206	174	219	207	178	230	127
Cu_3-32	CU3S2	175	120	110	184	123	186	223	162	175	214	174	219	207	178	230	127
Cu_3-33	CU3S2	175	120	110	186	123	186	223	169	175	206	174	219	250	178	230	127
Cu_3-34	CU3S2	175	120	100	186	123	186	231	169	175	206	174	219	207	178	230	127
Cu_3-35	CU3S2	175	120	100	184	123	186	231	162	175	214	174	219	250	175	230	127
Cu_3-37	CU3S2	175	120	100	186	118	186	231	169	175	214	174	219	250	178	230	127
Cu_3-38	CU3S2	175	120	100	184	118	186	231	162	179	206	174	219	250	178	230	127
Cu_3-39	CU3S2	175	120	110	186	118	186	231	169	175	206	174	219	250	178	230	127
Cu_3-4	CU3S2	177	120	100	184	123	186	231	162	179	206	174	219	207	178	230	127
Cu_3-40	CU3S2	175	120	100	186	118	186	231	169	179	214	174	219	250	178	230	127
Cu_3-41	CU3S2	175	120	110	186	123	186	231	169	179	206	174	219	207	178	230	127
Cu_3-42	CU3S2	175	120	123	184	123	186	231	162	175	206	174	219	250	178	230	127
Cu_3-43	CU3S2	175	120	100	186	118	186	231	162	179	206	174	219	250	178	230	127
Cu_3-44	CU3S2	154	120	110	186	123	186	231	169	175	214	174	219	250	178	230	131
Cu_3-45	CU3S2	175	120	100	184	123	186	223	169	175	206	174	219	207	178	230	127
Cu_3-46	CU3S2	175	120	110	184	123	186	231	162	179	214	174	219	207	178	230	127
Cu_3-47	CU3S2	175	120	100	186	118	186	223	162	175	214	174	211	207	175	230	127
Cu_3-48	CU3S2	175	120	100	186	123	186	231	162	179	206	NA	219	250	178	230	131
Cu_3-5	CU3S2	175	120	100	184	123	186	231	169	175	206	174	219	250	178	230	127
Cu_3-7	CU3S2	175	120	110	186	123	186	231	169	175	206	174	219	207	178	230	127
Cu_3-8	CU3S2	175	129	100	186	123	186	231	169	175	206	174	211	254	178	230	127
Cu_3-9	CU3S2	177	129	100	184	123	186	231	169	175	214	174	219	207	178	230	127
dom_4-50	DR1R1	175	120	110	186	118	186	223	162	179	214	174	219	250	178	230	127
dom_4-51	DR1R1	175	120	100	184	118	186	223	162	179	214	174	211	250	178	230	127
dom_4-56	DR1R1	175	120	110	186	118	186	231	162	179	206	174	219	207	178	230	127
dom_4-57	DR1R1	175	120	110	186	123	186	223	162	175	214	174	219	250	178	230	127
dom_4-58	DR1R1	175	120	110	186	118	186	231	162	179	214	174	211	250	178	230	127
dom_4-59	DR1R1	NA	120	110	184	118	186	223	169	175	214	174	219	250	178	230	127
dom_4-60	DR1R1	177	120	110	186	123	186	223	162	179	206	174	211	250	178	230	127
dom_4-61	DR1R1	175	120	110	186	123	186	223	162	179	206	174	219	207	178	230	127
dom_4-62	DR1R1	175	120	110	186	118	186	231	169	179	214	174	211	250	178	230	127
dom_4-63	DR1R1	175	120	110	186	123	186	231	169	179	214	174	211	207	178	230	127
dom_4-64	DR1R1	175	120	100	186	123	186	223	169	179	206	174	219	258	178	230	127
dom_4-65	DR1R1	175	120	110	186	118	186	223	162	175	206	174	211	250	178	230	127
dom_4-66	DR1R1	175	120	110	186	123	186	223	162	179	206	174	211	207	178	230	127
dom_4-67	DR1R1	175	120	110	186	123	186	231	162	179	206	174	219	207	178	230	127
dom_4-68	DR1R1	175	120	112	186	118	186	231	169	179	206	174	219	207	178	230	127
dom_4-70	DR1R1	175	120	110	186	118	186	231	169	175	206	174	219	207	178	230	127
dom_4-71	DR1R1	175	120	100	186	118	186	231	162	179	206	174	219	250	178	230	127
dom_4-73	DR1R1	175	120	100	186	118	186	223	162	179	214	174	219	250	178	230	127
dom_4-74	DR1R1	173	120	110	186	118	186	231	162	179	214	158	219	250	178	230	127
dom_4-76	DR1R1	175	120	110	184	118	186	231	169	179	206	174	219	207	178	230	127
dom_4-77	DR1R1	175	NA	110	184	NA	186	NA	162	179	206	NA	219	NA	NA	230	127
dom_4-79	DR1R1	175	120	110	186	123	186	231	169	175	214	174	211	250	178	230	127
dom_4-80	DR1R1	175	120	110	184	118	186	223	169	179	206	174	211	250	178	230	127
dom_4-81	DR1R1	175	120	110	186	123	186	231	162	179	206	174	211	250	178	230	127
dom_4-82	DR1R1	175	120	110	186	123	186	231	162	179	206	174	211	250	178	230	127
dom_4-83	DR1R1	175	120	100	186	123	186	223	162	179	214	174	219	207	178	230	127
dom_4-84	DR1R1	175	120	100	186	123	186	223	162	179	214	174	219	207	178	230	127
dom_4-85	DR1R1	175	120	110	186	123	186	231	162	179	206	174	211	250	178	230	127
dom_4-86	DR1R1	175	120	110	186	118	186	231	162	179	206	174	219	207	178	230	127
dom_4-88	DR1R1	175	120	110	186	118	186	223	169	179	206	174	219	250	178	230	127
dom_4-90	DR1R1	175	120	110	184	123	186	231	169	175	214	174	211	250	178	230	127
dom_4-91	DR1R1	175	120	110	184	118	186	223	169	179	214	174	219	250	178	230	127
dom_4-94	DR1R1	177	120	100	186	123	186	223	169	175	206	174	211	250	178	230	127
dom_4-69	DR1R1	175	120	110	186	118	186	231	162	175	214	174	219	207	178	230	127
dom_4-7	DR1S1	177	120	110	184	123	186	231	162	175	206	174	219	250	178	230	127
dom_4-9	DR1S1	175	120	110	186	118	186	231	162	179	206	174	211	207	178	230	127
dom_4-11	DR1S1	175	120	110	186	118	186	231	162	175	206	174	219	NA	178	230	127
dom_4-12	DR1S1	175	120	110	184	118	186	231	162	179	206	174	219	207	178	230	127
dom_4-13	DR1S1	175	120	110	184	118	186	231	162	179	206	174	219	250	178	230	127
dom_4-14	DR1S1	177	120	110	186	118	186	223	162	179	214	174	219	207	178	230	127
dom_4-15	DR1S1	175	120	110	186	118	186	231	162	175	206	174	211	250	178	230	127
dom_4-16	DR1S1	175	120	110	184	118	186	231	162	179	206	174	219	207	178	230	127
dom_4-17	DR1S1	175	120	110	186	123	186	231	169	175	214	158	219	250	178	230	127
dom_4-18	DR1S1	175	120	110	186	123	186	231	162	179	206	174	211	207	178	230	127
dom_4-19	DR1S1	175	120	110	184	118	186	223	169	175	206	174	219	207	178	230	127
dom_4-2	DR1S1	175	120	110	186	118	186	223	162	179	206	174	211	NA	178	230	127
dom_4-20	DR1S1	175	120	110	186	123	186	223	169	179	206	174	219	207	178	230	127
dom_4-21	DR1S1	175	120	110	184	123	186	223	162	179	206	NA	219	250	178	230	127
dom_4-22	DR1S1	175	120	110	186	118	186	231	162	179	206	174	211	250	178	230	127
dom_4-24	DR1S1	175	120	110	184	118	186	223	162	179	214	174	219	207	178	230	127
dom_4-25	DR1S1	175	120	100	186	123	186	231	162	179	206	174	219	250	178	230	127
dom_4-27	DR1S1	175	120	110	186	118	186	231	169	175	214	174	211	207	178	230	127
dom_4-28	DR1S1	175	120	110	186	118	186	231	162	179	206	174	211	207	178	230	127
dom_4-29	DR1S1	175	120	100	186	118	186	231	162	179	206	174	219	250	178	230	127
dom_4-3	DR1S1	175	120	110	186	123	186	223	169	179	206	174	211	250	178	230	127
dom_4-30	DR1S1	175	120	110	184	118	186	223	169	175	214	174	219	250	178	230	127
dom_4-31	DR1S1	175	120	110	184	118	186	223	169	175	214	174	219	250	178	230	127
dom_4-32	DR1S1	177	120	100	186	123	186	231	169	179	206	174	219	250	178	230	127
dom_4-33	DR1S1	175	120	100	184	118	186	231	169	179	206	174	211	207	178	230	127
dom_4-34	DR1S1	177	120	110	186	123	186	231	162	175	206	174	219	207	178	230	127
dom_4-36	DR1S1	175	120	100	184	118	186	231	162	175	206	174	219	250	178	230	127
dom_4-37	DR1S1	175	120	110	184	118	186	223	169	179	214	158	219	207	178	230	127
dom_4-38	DR1S1	175	120	100	186	118	186	231	169	179	214	174	211	207	178	230	127
dom_4-39	DR1S1	177	120	100	184	123	186	223	169	179	214	174	219	250	178	230	127
dom_4-4	DR1S1	175	120	100	184	118	186	231	162	179	206	174	211	207	178	230	127
dom_4-40	DR1S1	175	120	100	184	118	186	231	169	179	206	174	219	250	178	230	127
dom_4-41	DR1S1	175	120	110	186	123	186	223	162	175	214	174	219	250	178	230	127
dom_4-43	DR1S1	175	120	100	186	118	186	223	169	175	206	174	211	250	178	230	127
dom_4-45	DR1S1	175	120	110	186	118	186	223	162	179	206	174	211	250	178	230	127
dom_4-46	DR1S1	175	120	110	186	123	186	223	162	179	206	174	219	207	178	230	127
dom_4-47	DR1S1	175	120	110	184	118	186	223	169	175	206	174	211	250	178	230	127
dom_4-48	DR1S1	175	120	100	186	118	186	223	162	179	206	174	211	250	178	230	127
dom_4-5	DR1S1	177	120	110	184	123	186	223	162	175	214	174	211	207	178	230	127
dom_4-6	DR1S1	175	120	100	186	123	186	231	162	179	206	174	211	207	178	230	127
dom_4-8	DR1S1	175	120	110	186	123	186	231	169	179	206	174	211	207	178	230	127
dom_4-1	DR1S1	175	NA	110	184	NA	186	NA	162	179	206	NA	211	NA	NA	230	127
dom_4-89	DR1S1	175	120	100	186	123	186	231	162	175	214	174	211	207	178	230	127
dom_5-50	DR2R1	175	120	110	184	118	186	NA	162	179	214	174	219	207	178	230	127
dom_5-51	DR2R1	175	120	110	186	118	186	NA	169	179	206	174	211	250	178	230	127
dom_5-52	DR2R1	175	120	110	186	118	186	231	162	179	206	NA	219	207	178	230	127
dom_5-53	DR2R1	175	120	110	184	NA	186	NA	NA	179	206	174	219	207	178	NA	127
dom_5-54	DR2R1	175	120	110	184	123	186	231	169	179	206	174	211	207	178	230	127
dom_5-55	DR2R1	175	120	110	186	NA	186	NA	NA	175	206	174	219	207	178	NA	127
dom_5-56	DR2R1	175	120	110	184	NA	186	NA	NA	175	206	NA	219	207	178	230	127
dom_5-58	DR2R1	NA	120	110	184	118	186	231	NA	NA	206	NA	219	207	178	NA	NA
dom_5-59	DR2R1	175	120	110	184	118	186	231	169	175	206	NA	219	207	178	230	127
dom_5-60	DR2R1	175	120	110	184	NA	186	223	169	179	206	174	219	250	178	230	127
dom_5-61	DR2R1	175	NA	100	184	NA	186	NA	162	175	214	NA	219	NA	NA	230	127
dom_5-62	DR2R1	175	120	110	186	118	186	231	169	179	206	174	219	207	178	230	127
dom_5-63	DR2R1	175	120	110	184	118	186	223	169	179	206	NA	219	207	178	230	127
dom_5-64	DR2R1	175	120	110	186	118	186	231	NA	179	206	174	211	207	178	230	127
dom_5-65	DR2R1	175	120	110	184	NA	186	231	162	179	206	174	211	207	178	230	127
dom_5-66	DR2R1	175	120	110	184	NA	186	231	162	179	206	174	211	207	178	230	127
dom_5-67	DR2R1	175	120	110	184	123	186	231	169	179	206	174	211	207	178	230	127
dom_5-71	DR2R1	175	120	110	186	NA	186	NA	NA	179	206	174	211	250	178	230	127
dom_5-72	DR2R1	175	120	110	184	NA	186	NA	162	175	206	174	211	250	178	230	127
dom_5-75	DR2R1	175	120	110	184	NA	186	NA	162	175	206	174	211	250	178	230	127
dom_5-77	DR2R1	175	120	110	186	118	186	231	162	175	206	174	219	207	178	230	127
dom_5-79	DR2R1	175	120	100	186	NA	186	NA	162	179	214	174	211	250	178	230	127
dom_5-80	DR2R1	175	120	110	186	NA	186	NA	NA	179	214	174	211	250	178	230	127
dom_5-78	DR2R1	175	120	NA	186	NA	NA	NA	NA	179	206	174	211	207	178	230	NA
dom_5-83	DR2R1	175	120	110	186	NA	186	NA	162	175	206	174	219	250	178	230	127
dom_5-84	DR2R1	175	120	110	184	123	186	231	162	179	206	NA	219	207	178	230	127
dom_5-85	DR2R1	175	120	110	186	118	186	231	169	179	206	174	211	207	178	230	127
dom_5-86	DR2R1	175	120	100	184	118	186	231	162	179	206	174	219	250	178	230	127
dom_5-87	DR2R1	175	120	110	186	118	186	223	NA	179	214	174	211	250	178	230	NA
dom_5-89	DR2R1	175	120	100	184	NA	186	NA	NA	179	206	174	211	NA	178	230	NA
dom_5-92	DR2R1	175	120	110	186	NA	186	223	169	179	206	174	219	207	178	230	127
dom_5-95	DR2R1	177	120	110	186	123	186	231	169	175	206	174	211	207	178	230	127
dom_5-96	DR2R1	175	120	110	186	123	186	231	162	179	206	174	211	207	178	230	127
dom_5-99	DR2R1	175	120	110	184	NA	186	NA	NA	179	214	174	219	250	178	230	NA
dom_5-1	DR2R1	175	120	110	186	118	186	223	162	179	206	174	211	207	178	230	127
dom_5-12	DR2S1	175	120	110	186	118	186	231	162	179	206	174	219	207	178	230	127
dom_5-13	DR2S1	173	120	110	186	118	186	NA	162	179	214	174	219	207	178	230	127
dom_5-14	DR2S1	175	120	100	186	NA	186	231	169	179	214	174	211	207	178	NA	127
dom_5-15	DR2S1	175	120	110	186	NA	186	223	162	175	214	174	219	207	178	230	127
dom_5-16	DR2S1	175	120	110	184	NA	186	231	162	179	214	174	219	250	178	230	127
dom_5-17	DR2S1	175	120	110	186	118	186	223	162	179	214	174	211	207	178	230	127
dom_5-18	DR2S1	175	120	100	186	NA	186	NA	162	179	214	158	219	250	178	230	127
dom_5-19	DR2S1	175	120	100	184	118	186	223	162	179	214	174	219	250	178	230	127
dom_5-2	DR2S1	175	120	110	186	118	186	231	169	175	214	174	211	250	178	230	127
dom_5-20	DR2S1	175	120	110	186	NA	186	223	162	175	214	174	211	207	178	230	127
dom_5-21	DR2S1	175	120	110	184	NA	186	223	169	179	206	174	219	250	178	230	127
dom_5-22	DR2S1	175	120	110	186	NA	186	231	NA	179	214	174	211	250	178	NA	127
dom_5-23	DR2S1	175	120	110	184	NA	186	231	NA	179	206	174	211	207	178	230	127
dom_5-24	DR2S1	175	120	110	186	118	186	223	162	179	214	174	211	207	178	230	127
dom_5-25	DR2S1	175	120	110	186	NA	186	231	162	179	206	174	211	207	178	230	127
dom_5-26	DR2S1	175	120	100	184	NA	186	231	162	175	214	174	219	250	178	230	127
dom_5-28	DR2S1	175	120	110	184	NA	186	NA	NA	179	206	174	211	207	178	NA	NA
dom_5-29	DR2S1	175	120	100	184	NA	186	223	162	175	206	174	211	207	178	230	127
dom_5-3	DR2S1	175	120	110	184	118	186	223	162	179	214	174	211	207	178	230	127
dom_5-30	DR2S1	175	120	100	186	NA	186	NA	NA	179	214	NA	211	207	178	230	NA
dom_5-31	DR2S1	177	120	100	186	123	186	231	162	179	206	174	211	207	178	230	NA
dom_5-32	DR2S1	175	120	110	184	118	186	231	NA	179	214	174	219	207	178	230	127
dom_5-33	DR2S1	175	120	110	186	118	186	231	162	175	206	174	211	207	178	230	127
dom_5-34	DR2S1	175	120	110	186	NA	186	NA	162	175	206	174	211	207	178	230	127
dom_5-35	DR2S1	NA	120	110	184	NA	186	NA	NA	175	206	174	211	250	178	NA	NA
dom_5-37	DR2S1	175	120	110	184	123	186	NA	169	179	206	NA	211	250	178	230	127
dom_5-38	DR2S1	175	120	100	184	123	186	NA	NA	179	206	174	219	207	178	230	127
dom_5-39	DR2S1	175	120	NA	NA	118	NA	NA	162	179	206	174	NA	250	178	230	127
dom_5-4	DR2S1	175	120	110	184	118	186	223	162	179	214	174	211	207	178	230	127
dom_5-40	DR2S1	175	120	110	186	118	186	231	169	179	214	174	211	207	178	230	127
dom_5-41	DR2S1	175	120	100	186	123	186	231	162	179	206	174	219	207	178	230	127
dom_5-5	DR2S1	175	120	110	186	123	186	231	162	179	214	174	226	250	178	230	127
dom_5-7	DR2S1	175	120	100	184	118	186	231	169	175	206	174	219	207	178	230	127
dom_5-8	DR2S1	175	120	110	186	118	186	223	162	175	206	174	211	250	178	230	127
dom_5-9	DR2S1	175	120	110	184	123	186	223	169	179	206	NA	219	207	178	230	127
dom_6-100	DR3R1	175	120	110	186	123	186	223	162	175	214	174	211	207	178	230	127
dom_6-101	DR3R1	175	120	112	186	118	186	231	169	179	206	174	211	207	178	230	127
dom_6-102	DR3R1	175	120	100	186	118	186	231	169	179	206	174	219	207	178	230	127
dom_6-103	DR3R1	175	120	110	186	118	186	231	169	175	214	174	219	250	178	230	127
dom_6-104	DR3R1	175	120	110	184	123	186	231	162	179	206	174	211	207	178	230	127
dom_6-105	DR3R1	175	120	110	186	118	186	223	169	179	206	174	219	207	178	230	127
dom_6-106	DR3R1	175	120	110	186	118	186	231	162	179	206	158	211	207	178	230	127
dom_6-107	DR3R1	175	120	110	184	118	186	231	169	179	206	174	211	250	178	230	127
dom_6-108	DR3R1	175	120	NA	186	123	NA	231	162	179	206	174	211	207	178	230	127
dom_6-51	DR3R1	175	120	110	186	123	186	231	169	179	206	158	211	207	178	230	127
dom_6-52	DR3R1	175	120	100	186	118	186	231	169	179	214	174	219	262	178	230	127
dom_6-53	DR3R1	175	120	110	184	118	186	223	169	179	206	174	211	207	178	230	127
dom_6-54	DR3R1	175	120	110	186	123	186	231	162	179	214	174	211	250	178	230	127
dom_6-55	DR3R1	175	120	110	186	118	186	231	169	179	206	174	219	207	178	230	127
dom_6-56	DR3R1	175	120	110	184	118	186	231	162	179	214	174	211	207	178	230	127
dom_6-57	DR3R1	177	120	NA	186	118	186	231	162	179	214	174	211	207	178	230	127
dom_6-59	DR3R1	175	120	110	186	118	186	231	169	179	206	174	211	207	178	230	127
dom_6-60	DR3R1	175	120	110	184	118	186	231	162	179	206	174	219	250	178	230	127
dom_6-61	DR3R1	175	120	100	186	118	186	223	169	179	206	NA	219	207	178	230	127
dom_6-62	DR3R1	175	120	110	186	123	186	223	169	179	206	174	219	207	178	230	127
dom_6-63	DR3R1	173	120	110	186	118	186	231	162	179	206	174	211	207	178	230	127
dom_6-64	DR3R1	175	120	100	184	118	186	223	162	179	214	174	219	207	178	230	127
dom_6-65	DR3R1	175	120	110	186	118	186	231	162	179	206	158	211	250	178	230	127
dom_6-66	DR3R1	175	120	110	186	118	186	231	162	179	206	158	211	250	178	230	127
dom_6-67	DR3R1	175	120	110	186	NA	186	NA	NA	179	206	174	219	207	178	230	127
dom_6-68	DR3R1	175	120	110	186	118	186	223	162	179	206	174	219	207	178	230	127
dom_6-69	DR3R1	175	120	110	184	NA	186	231	169	179	214	174	219	207	178	230	127
dom_6-70	DR3R1	175	120	110	184	118	186	231	169	179	214	174	219	207	178	230	127
dom_6-71	DR3R1	175	120	NA	NA	118	NA	231	162	179	206	NA	211	207	178	230	127
dom_6-72	DR3R1	175	120	110	186	118	186	223	162	175	206	174	211	250	178	230	127
dom_6-73	DR3R1	175	NA	110	186	NA	186	NA	169	179	206	NA	211	NA	NA	230	127
dom_6-74	DR3R1	175	120	110	184	118	186	231	162	179	206	174	211	207	178	230	127
dom_6-75	DR3R1	175	120	110	184	118	186	223	162	175	206	174	211	207	178	230	127
dom_6-77	DR3R1	175	120	110	184	118	186	231	162	175	206	174	211	207	178	230	127
dom_6-78	DR3R1	175	120	110	186	123	186	223	162	179	206	174	211	207	178	230	127
dom_6-79	DR3R1	177	120	100	186	118	186	231	162	179	214	174	211	250	178	230	127
dom_6-80	DR3R1	175	120	100	184	118	186	223	169	175	206	174	219	207	178	230	127
dom_6-81	DR3R1	175	120	110	184	118	186	231	169	179	214	174	211	207	178	230	127
dom_6-82	DR3R1	175	120	110	184	118	186	231	169	179	206	174	219	250	178	230	127
dom_6-83	DR3R1	175	120	100	186	118	186	231	169	179	206	174	211	250	178	230	127
dom_6-84	DR3R1	175	120	110	184	118	186	223	162	175	206	NA	211	207	178	230	127
dom_6-85	DR3R1	175	120	100	184	123	186	223	169	179	206	174	219	207	178	230	127
dom_6-86	DR3R1	175	120	110	186	118	186	223	162	175	214	174	219	207	178	230	127
dom_6-87	DR3R1	175	120	110	186	118	186	223	169	179	206	174	219	246	178	230	127
dom_6-88	DR3R1	177	120	110	184	118	186	231	162	179	214	174	219	250	178	230	127
dom_6-89	DR3R1	177	120	112	184	118	186	231	169	175	206	174	211	207	178	230	127
dom_6-90	DR3R1	175	NA	110	186	118	186	223	169	175	206	174	211	207	178	230	127
dom_6-91	DR3R1	175	120	110	186	118	186	231	169	179	214	174	219	250	178	230	127
dom_6-93	DR3R1	175	120	110	184	118	186	231	162	179	206	174	211	207	178	230	127
dom_6-58	DR3R1	175	120	NA	186	NA	186	NA	NA	175	214	NA	211	250	178	230	NA
dom_6-92	DR3R1	175	120	NA	184	NA	186	NA	NA	179	214	174	219	NA	178	230	NA
dom_6-94	DR3R1	175	120	100	186	118	186	231	162	175	214	174	211	250	178	230	127
dom_6-96	DR3R1	175	120	100	186	123	186	231	162	179	214	174	219	250	178	230	127
dom_6-97	DR3R1	175	120	110	184	123	186	223	162	179	206	174	211	250	178	230	127
dom_6-98	DR3R1	175	120	100	186	118	186	231	162	175	214	174	219	250	178	230	127
dom_6-99	DR3R1	175	120	100	184	118	186	223	162	175	206	174	211	250	178	230	127
dom_6-1	DR3S1	175	120	110	184	123	186	231	169	179	206	174	219	250	178	230	127
dom_6-10	DR3S1	175	120	110	184	118	186	231	162	179	206	174	219	250	178	230	127
dom_6-11	DR3S1	175	120	110	186	123	186	223	169	179	214	174	219	207	178	230	127
dom_6-12	DR3S1	175	120	100	186	123	186	231	169	179	206	174	219	207	178	230	127
dom_6-13	DR3S1	177	120	100	184	123	186	223	162	179	206	174	211	207	178	230	127
dom_6-14	DR3S1	175	120	110	184	118	186	231	162	179	206	158	211	250	178	230	127
dom_6-15	DR3S1	175	120	100	186	118	186	231	169	179	206	174	211	207	178	230	127
dom_6-16	DR3S1	175	120	100	186	118	186	223	169	179	214	174	211	207	178	230	127
dom_6-17	DR3S1	175	NA	100	186	NA	186	NA	169	175	206	NA	219	NA	178	230	127
dom_6-19	DR3S1	175	120	100	184	NA	186	NA	169	175	206	174	219	250	178	230	127
dom_6-2	DR3S1	175	120	110	186	118	186	231	169	179	214	174	219	207	178	230	127
dom_6-20	DR3S1	175	NA	110	186	NA	186	231	162	179	206	174	219	250	178	230	127
dom_6-21	DR3S1	175	120	100	184	118	186	231	169	179	214	174	219	207	178	230	127
dom_6-22	DR3S1	175	120	110	186	NA	186	NA	NA	179	206	174	211	250	178	230	127
dom_6-23	DR3S1	175	120	110	184	123	186	231	169	175	206	174	211	207	178	230	127
dom_6-24	DR3S1	175	120	110	186	NA	186	NA	162	175	206	174	211	207	178	230	127
dom_6-25	DR3S1	175	NA	110	184	NA	186	NA	162	175	206	174	219	NA	178	230	127
dom_6-26	DR3S1	175	120	110	186	118	186	231	169	179	214	174	211	207	178	230	127
dom_6-27	DR3S1	175	120	110	186	118	186	231	169	179	206	174	211	207	178	230	127
dom_6-28	DR3S1	175	120	100	186	123	186	231	162	175	206	174	219	207	178	230	127
dom_6-29	DR3S1	179	120	110	186	118	186	231	169	175	214	174	211	207	178	230	127
dom_6-3	DR3S1	175	120	100	184	123	186	231	169	175	206	174	219	207	178	230	127
dom_6-30	DR3S1	175	120	110	184	118	186	231	169	179	206	174	211	207	178	230	127
dom_6-31	DR3S1	177	120	110	186	118	186	231	169	179	206	158	219	207	178	230	127
dom_6-32	DR3S1	175	120	110	186	123	186	231	169	179	214	174	219	207	178	230	127
dom_6-33	DR3S1	175	120	110	184	123	186	231	162	175	214	174	211	207	178	230	127
dom_6-34	DR3S1	175	NA	110	184	118	186	231	169	179	214	174	211	207	178	230	127
dom_6-35	DR3S1	175	120	100	184	118	186	231	169	175	206	174	211	250	178	230	127
dom_6-36	DR3S1	175	120	112	184	118	186	223	162	179	206	174	211	207	178	230	127
dom_6-37	DR3S1	175	120	100	186	118	186	231	169	179	206	174	211	250	178	230	127
dom_6-38	DR3S1	175	120	110	186	118	186	223	162	175	214	174	211	207	178	230	127
dom_6-39	DR3S1	175	NA	110	184	NA	186	NA	NA	179	206	NA	211	250	178	230	127
dom_6-4	DR3S1	175	120	100	186	118	186	223	162	175	206	174	211	250	178	230	127
dom_6-40	DR3S1	175	120	110	184	118	186	231	162	179	214	174	219	207	178	230	127
dom_6-41	DR3S1	175	120	100	186	118	186	231	162	179	206	174	211	207	178	230	127
dom_6-42	DR3S1	175	120	NA	186	NA	186	NA	NA	175	206	174	211	NA	178	230	127
dom_6-43	DR3S1	175	120	110	184	118	186	231	169	179	206	174	219	207	178	230	127
dom_6-44	DR3S1	175	120	NA	184	NA	186	NA	NA	175	206	174	219	207	178	230	NA
dom_6-45	DR3S1	175	120	100	186	118	186	231	162	175	206	174	211	250	178	230	127
dom_6-47	DR3S1	175	120	110	184	NA	186	223	169	179	214	174	211	207	178	230	127
dom_6-48	DR3S1	175	120	NA	NA	123	NA	231	162	179	206	174	NA	207	178	230	127
dom_6-46	DR3S1	NA	120	110	186	118	186	231	NA	NA	NA	174	219	207	178	NA	NA
dom_6-49	DR3S1	175	NA	110	186	118	186	223	162	179	214	174	211	250	178	230	127
dom_6-5	DR3S1	175	120	110	186	NA	186	231	162	179	206	174	219	262	178	230	127
dom_6-50	DR3S1	175	120	110	184	118	186	231	169	179	206	174	211	250	178	230	127
dom_6-6	DR3S1	175	120	110	186	118	186	231	169	179	206	174	219	207	178	230	127
dom_6-8	DR3S1	175	120	100	184	NA	186	NA	169	179	206	174	211	250	178	230	127
dom_6-9	DR3S1	175	120	110	186	118	186	231	169	179	214	174	219	250	178	230	127
HG1	HN1S3	154	129	100	184	118	189	231	162	179	206	166	218	250	178	230	131
HG10	HN1S3	154	120	125	186	123	185	231	162	175	206	174	218	211	175	230	127
HG12	HN1S3	154	120	110	186	118	185	231	169	179	206	174	218	262	175	230	127
HG13	HN1S3	154	129	100	186	123	185	223	162	175	206	166	218	250	175	222	127
HG14	HN1S3	154	129	110	184	118	185	223	169	175	206	174	218	207	178	230	127
HG15	HN1S3	175	129	100	184	123	185	231	169	179	206	174	218	207	175	222	131
HG16	HN1S3	154	132	110	186	123	189	231	162	175	206	174	218	207	178	222	131
HG17	HN1S3	175	129	122	184	118	185	223	169	179	214	166	218	250	175	230	131
HG18	HN1S3	154	129	100	186	118	185	231	162	179	206	174	218	207	175	230	131
HG19	HN1S3	175	120	100	184	123	185	223	169	175	214	174	218	250	175	222	127
HG2	HN1S3	175	129	110	184	118	185	231	169	179	206	166	218	250	175	230	131
HG20	HN1S3	154	132	NA	184	NA	185	231	162	179	206	174	210	207	175	230	127
HG21	HN1S3	175	129	122	184	118	185	231	162	179	206	166	218	207	175	222	131
HG22	HN1S3	154	120	122	184	123	185	223	169	175	214	166	218	250	178	222	131
HG23	HN1S3	154	120	100	184	NA	185	231	162	179	206	174	218	207	178	230	127
HG24	HN1S3	175	NA	100	184	NA	NA	231	162	175	206	174	210	207	NA	230	127
HG25	HN1S3	154	129	100	186	123	185	231	162	175	206	166	218	207	175	230	131
HG26	HN1S3	154	120	125	184	123	185	231	169	179	214	166	218	250	175	230	131
HG27	HN1S3	154	120	100	184	123	189	231	169	175	214	166	218	262	178	230	131
HG28	HN1S3	154	120	100	186	123	185	223	162	175	214	174	218	211	175	222	127
HG3	HN1S3	175	120	100	186	118	185	223	169	179	206	174	218	250	175	230	127
HG4	HN1S3	175	120	100	184	118	185	231	162	175	206	174	218	207	175	230	127
HG5	HN1S3	154	120	100	186	123	185	231	162	175	214	174	218	250	184	230	127
HG6	HN1S3	175	129	122	186	123	185	223	169	175	206	174	218	207	175	230	131
HG7	HN1S3	177	120	NA	184	123	189	223	169	179	214	NA	218	207	175	230	127
HG8	HN1S3	154	120	100	184	NA	185	223	169	179	206	NA	218	207	178	230	127
HG9	HN1S3	154	120	110	186	118	185	NA	NA	175	206	174	210	207	178	230	131
H10	HN1S4	175	120	100	184	118	185	223	169	179	214	174	218	250	175	230	131
H11	HN1S4	154	120	100	184	118	185	NA	169	175	206	166	218	253	175	230	127
H12	HN1S4	175	129	122	184	123	NA	223	162	179	214	174	218	207	175	230	131
H13	HN1S4	154	120	100	184	123	185	231	169	175	214	174	218	250	175	222	131
H14	HN1S4	175	129	122	184	123	185	223	162	175	214	166	218	250	175	222	131
H15	HN1S4	175	129	122	186	123	189	231	162	179	206	174	218	250	175	230	127
H17	HN1S4	154	120	122	184	118	185	231	162	175	214	174	218	250	175	230	131
H19	HN1S4	154	120	110	186	123	185	223	162	175	214	174	218	207	175	230	127
H2	HN1S4	154	129	110	186	123	185	231	162	175	206	174	218	250	178	222	131
H20	HN1S4	154	129	100	184	123	189	231	169	179	214	174	218	207	175	NA	127
H21	HN1S4	154	129	100	184	123	185	NA	162	179	214	174	218	250	175	222	131
H23	HN1S4	177	129	122	186	123	NA	223	162	175	206	174	218	207	175	230	127
H24	HN1S4	175	120	122	186	123	185	223	169	179	206	174	218	253	175	222	131
H25	HN1S4	175	120	110	184	123	185	223	162	175	214	166	210	250	175	230	131
H27	HN1S4	154	129	122	184	123	185	223	165	175	206	174	218	250	175	230	127
H28	HN1S4	175	129	100	184	123	189	231	169	179	214	166	218	253	178	230	131
H3	HN1S4	154	129	122	NA	118	NA	231	162	179	214	NA	218	250	178	230	131
H30	HN1S4	154	129	122	186	123	185	231	162	175	214	166	218	207	175	230	127
H31	HN1S4	154	120	122	186	118	189	223	169	179	206	166	218	207	178	230	127
H33	HN1S4	177	120	110	184	123	189	NA	169	175	214	NA	218	207	NA	230	131
H34	HN1S4	154	120	NA	186	123	NA	223	162	179	206	174	218	258	175	230	131
H35	HN1S4	175	129	100	184	118	185	223	169	179	206	NA	218	250	178	230	127
H38	HN1S4	154	120	100	186	123	185	223	162	175	206	174	218	250	175	230	127
H39	HN1S4	154	120	100	186	123	185	231	162	175	206	174	218	250	175	230	131
H4	HN1S4	175	129	122	184	118	185	NA	162	175	206	174	210	250	175	230	131
H40	HN1S4	154	120	110	186	118	185	231	169	179	206	166	218	207	175	230	127
H41	HN1S4	154	120	127	184	123	185	231	169	179	214	174	218	250	175	230	131
H6	HN1S4	154	120	110	186	123	185	231	162	179	214	174	218	250	175	230	131
H7	HN1S4	175	120	122	184	118	185	231	169	179	214	166	218	207	175	222	131
H9	HN1S4	154	120	110	186	118	185	223	162	179	214	174	218	207	178	222	131

## Sheet: Phenotyping samples fromCuba
Country	Replicates	Days post-inoculation (dpi)	Diseased leaf area (cm2)	Inoculated cultivar	Inoculum concentration	Isolate	Population code	Location of origin	Cultivar of origin
cuba	1	60dpi	1.53816	Cavendish	29760	cu_1-1	CU1S2	Location 1	Macho3/4
cuba	1	60dpi	0.20304	FHIA18	15720	cu_1-1	CU1S2	Location 1	Macho3/4
cuba	1	60dpi	0.32752	FHIA18	8360	cu_1-1	CU1S2	Location 1	Macho3/4
cuba	1	60dpi	1.86616	Cavendish	20960	cu_1-10	CU1S2	Location 1	Macho3/4
cuba	1	60dpi	1.82928	Cavendish	7600	cu_1-10	CU1S2	Location 1	Macho3/4
cuba	1	60dpi	2.08664	Cavendish	12920	cu_1-11	CU1S2	Location 1	Macho3/4
cuba	1	60dpi	2.3844	Cavendish	30000	cu_1-11	CU1S2	Location 1	Macho3/4
cuba	1	60dpi	1.53168	Cavendish	22000	cu_1-11	CU1S2	Location 1	Macho3/4
cuba	1	60dpi	0.15744	FHIA18	12920	cu_1-11	CU1S2	Location 1	Macho3/4
cuba	1	60dpi	0.54808	FHIA18	22000	cu_1-11	CU1S2	Location 1	Macho3/4
cuba	1	60dpi	0.416	FHIA18	30000	cu_1-11	CU1S2	Location 1	Macho3/4
cuba	1	60dpi	1.62168	FHIA18	29000	cu_1-13	CU1S2	Location 1	Macho3/4
cuba	1	60dpi	1.94216	FHIA18	16600	cu_1-13	CU1S2	Location 1	Macho3/4
cuba	1	60dpi	1.34848	Cavendish	22160	cu_1-15	CU1S2	Location 1	Macho3/4
cuba	1	60dpi	5.06632	Cavendish	34760	cu_1-15	CU1S2	Location 1	Macho3/4
cuba	1	60dpi	0.05992	FHIA18	14320	cu_1-15	CU1S2	Location 1	Macho3/4
cuba	1	60dpi	1.20888	Macho	14320	cu_1-15	CU1S2	Location 1	Macho3/4
cuba	1	60dpi	0.02344	Cavendish	9440	cu_1-16	CU1S2	Location 1	Macho3/4
cuba	1	60dpi	2.23656	Cavendish	17640	cu_1-16	CU1S2	Location 1	Macho3/4
cuba	1	60dpi	1.01616	Cavendish	27880	cu_1-16	CU1S2	Location 1	Macho3/4
cuba	1	60dpi	0.0796	FHIA18	9440	cu_1-16	CU1S2	Location 1	Macho3/4
cuba	1	60dpi	0.67976	Cavendish	10920	cu_1-17	CU1S2	Location 1	Macho3/4
cuba	1	60dpi	0.09848	Cavendish	22360	cu_1-17	CU1S2	Location 1	Macho3/4
cuba	1	60dpi	0.73696	FHIA18	32280	cu_1-17	CU1S2	Location 1	Macho3/4
cuba	1	60dpi	1.69008	Cavendish	10880	cu_1-18	CU1S2	Location 1	Macho3/4
cuba	1	60dpi	2.63576	Cavendish	20120	cu_1-18	CU1S2	Location 1	Macho3/4
cuba	1	60dpi	0.70672	FHIA18	27600	cu_1-18	CU1S2	Location 1	Macho3/4
cuba	1	60dpi	1.93976	Cavendish	12880	cu_1-19	CU1S2	Location 1	Macho3/4
cuba	1	60dpi	2.54576	Cavendish	32840	cu_1-19	CU1S2	Location 1	Macho3/4
cuba	1	60dpi	0.5508	FHIA18	12880	cu_1-19	CU1S2	Location 1	Macho3/4
cuba	1	60dpi	1.45912	Cavendish	9240	cu_1-20	CU1S2	Location 1	Macho3/4
cuba	1	60dpi	2.99776	Cavendish	25000	cu_1-20	CU1S2	Location 1	Macho3/4
cuba	1	60dpi	5.57584	Cavendish	19440	cu_1-20	CU1S2	Location 1	Macho3/4
cuba	1	60dpi	0.53064	FHIA18	9240	cu_1-20	CU1S2	Location 1	Macho3/4
cuba	1	60dpi	0.4076	FHIA18	19440	cu_1-20	CU1S2	Location 1	Macho3/4
cuba	1	60dpi	0.57488	Cavendish	21040	cu_1-21	CU1S2	Location 1	Macho3/4
cuba	1	60dpi	2.17504	Cavendish	12280	cu_1-21	CU1S2	Location 1	Macho3/4
cuba	1	60dpi	3.05544	Cavendish	31640	cu_1-21	CU1S2	Location 1	Macho3/4
cuba	1	60dpi	0.19392	FHIA18	21040	cu_1-21	CU1S2	Location 1	Macho3/4
cuba	1	60dpi	0	Cavendish	3840	cu_1-22	CU1S2	Location 1	Macho3/4
cuba	1	60dpi	0.16856	Cavendish	3240	cu_1-22	CU1S2	Location 1	Macho3/4
cuba	1	60dpi	0.02528	Cavendish	3840	cu_1-22	CU1S2	Location 1	Macho3/4
cuba	1	60dpi	0.08896	FHIA18	11440	cu_1-22	CU1S2	Location 1	Macho3/4
cuba	1	60dpi	0	Cavendish	7440	cu_1-23	CU1S2	Location 1	Macho3/4
cuba	1	60dpi	0	FHIA18	7440	cu_1-23	CU1S2	Location 1	Macho3/4
cuba	1	60dpi	0	FHIA18	7440	cu_1-23	CU1S2	Location 1	Macho3/4
cuba	1	60dpi	0.06208	FHIA18	7440	cu_1-23	CU1S2	Location 1	Macho3/4
cuba	1	60dpi	0	Macho	7440	cu_1-23	CU1S2	Location 1	Macho3/4
cuba	1	60dpi	0.98064	Cavendish	8440	cu_1-25	CU1S2	Location 1	Macho3/4
cuba	1	60dpi	2.11296	Cavendish	17800	cu_1-25	CU1S2	Location 1	Macho3/4
cuba	1	60dpi	0.11664	FHIA18	29160	cu_1-25	CU1S2	Location 1	Macho3/4
cuba	1	60dpi	1.99224	Cavendish	24080	cu_1-27	CU1S2	Location 1	Macho3/4
cuba	1	60dpi	0.5896	FHIA18	11160	cu_1-27	CU1S2	Location 1	Macho3/4
cuba	1	60dpi	1.22112	FHIA18	30240	cu_1-27	CU1S2	Location 1	Macho3/4
cuba	1	60dpi	3.206	Cavendish	17120	cu_1-29	CU1S2	Location 1	Macho3/4
cuba	1	60dpi	1.68008	Cavendish	10880	cu_1-29	CU1S2	Location 1	Macho3/4
cuba	1	60dpi	2.50016	FHIA18	10880	cu_1-29	CU1S2	Location 1	Macho3/4
cuba	1	60dpi	2.21488	FHIA18	17120	cu_1-29	CU1S2	Location 1	Macho3/4
cuba	1	60dpi	1.10544	Cavendish	22360	cu_1-3	CU1S2	Location 1	Macho3/4
cuba	1	60dpi	2.75336	Cavendish	31240	cu_1-3	CU1S2	Location 1	Macho3/4
cuba	1	60dpi	0.10056	FHIA18	13400	cu_1-3	CU1S2	Location 1	Macho3/4
cuba	1	60dpi	0.47072	FHIA18	22360	cu_1-3	CU1S2	Location 1	Macho3/4
cuba	1	60dpi	0.46592	FHIA18	31240	cu_1-3	CU1S2	Location 1	Macho3/4
cuba	1	60dpi	0.4044	Cavendish	20040	cu_1-30	CU1S2	Location 1	Macho3/4
cuba	1	60dpi	0.6172	Cavendish	10160	cu_1-30	CU1S2	Location 1	Macho3/4
cuba	1	60dpi	2.9516	Cavendish	26200	cu_1-30	CU1S2	Location 1	Macho3/4
cuba	1	60dpi	0.0752	FHIA18	26200	cu_1-30	CU1S2	Location 1	Macho3/4
cuba	1	60dpi	0.96112	FHIA18	20040	cu_1-30	CU1S2	Location 1	Macho3/4
cuba	1	60dpi	0.77264	Cavendish	14960	cu_1-31	CU1S2	Location 1	Macho3/4
cuba	1	60dpi	0.41984	Cavendish	19760	cu_1-31	CU1S2	Location 1	Macho3/4
cuba	1	60dpi	0.3448	Cavendish	32400	cu_1-31	CU1S2	Location 1	Macho3/4
cuba	1	60dpi	0.0216	FHIA18	14960	cu_1-31	CU1S2	Location 1	Macho3/4
cuba	1	60dpi	2.534	Cavendish	9320	cu_1-33	CU1S2	Location 1	Macho3/4
cuba	1	60dpi	2.11032	Cavendish	31720	cu_1-33	CU1S2	Location 1	Macho3/4
cuba	1	60dpi	4.88984	Cavendish	20560	cu_1-33	CU1S2	Location 1	Macho3/4
cuba	1	60dpi	0.40512	FHIA18	9320	cu_1-33	CU1S2	Location 1	Macho3/4
cuba	1	60dpi	4.07264	FHIA18	20560	cu_1-33	CU1S2	Location 1	Macho3/4
cuba	1	60dpi	1.876	FHIA18	31720	cu_1-33	CU1S2	Location 1	Macho3/4
cuba	1	60dpi	0.13736	Cavendish	21120	cu_1-34	CU1S2	Location 1	Macho3/4
cuba	1	60dpi	0.42328	Cavendish	11040	cu_1-34	CU1S2	Location 1	Macho3/4
cuba	1	60dpi	0.86064	Cavendish	29360	cu_1-34	CU1S2	Location 1	Macho3/4
cuba	1	60dpi	0.11688	FHIA18	11040	cu_1-34	CU1S2	Location 1	Macho3/4
cuba	1	60dpi	0.64	Cavendish	9600	cu_1-36	CU1S2	Location 1	Macho3/4
cuba	1	60dpi	0.64416	Cavendish	20600	cu_1-36	CU1S2	Location 1	Macho3/4
cuba	1	60dpi	0.70352	Cavendish	8400	cu_1-37	CU1S2	Location 1	Macho3/4
cuba	1	60dpi	2.6624	Cavendish	18760	cu_1-37	CU1S2	Location 1	Macho3/4
cuba	1	60dpi	0.09504	FHIA18	18760	cu_1-37	CU1S2	Location 1	Macho3/4
cuba	1	60dpi	0.20008	FHIA18	26280	cu_1-37	CU1S2	Location 1	Macho3/4
cuba	1	60dpi	0.09896	Cavendish	23120	cu_1-38	CU1S2	Location 1	Macho3/4
cuba	1	60dpi	0.892	Cavendish	9200	cu_1-38	CU1S2	Location 1	Macho3/4
cuba	1	60dpi	2.67288	Cavendish	35120	cu_1-38	CU1S2	Location 1	Macho3/4
cuba	1	60dpi	0.07552	FHIA18	35120	cu_1-38	CU1S2	Location 1	Macho3/4
cuba	1	60dpi	1.1476	Cavendish	NA	cu_1-39	CU1S2	Location 1	Macho3/4
cuba	1	60dpi	0.92256	Cavendish	10840	cu_1-39	CU1S2	Location 1	Macho3/4
cuba	1	60dpi	2.51616	Cavendish	31760	cu_1-39	CU1S2	Location 1	Macho3/4
cuba	1	60dpi	0.35728	FHIA18	10840	cu_1-39	CU1S2	Location 1	Macho3/4
cuba	1	60dpi	1.67456	Macho	21400	cu_1-39	CU1S2	Location 1	Macho3/4
cuba	1	60dpi	0.02736	Cavendish	18560	cu_1-4	CU1S2	Location 1	Macho3/4
cuba	1	60dpi	0.12296	FHIA18	18560	cu_1-4	CU1S2	Location 1	Macho3/4
cuba	1	60dpi	0.04376	Macho	18560	cu_1-4	CU1S2	Location 1	Macho3/4
cuba	1	60dpi	2.2396	Cavendish	19720	cu_1-40	CU1S2	Location 1	Macho3/4
cuba	1	60dpi	2.7296	Cavendish	31360	cu_1-40	CU1S2	Location 1	Macho3/4
cuba	1	60dpi	1.06	Cavendish	10120	cu_1-43	CU1R2	Location 1	FHIA18
cuba	1	60dpi	4.39048	Cavendish	19160	cu_1-43	CU1R2	Location 1	FHIA18
cuba	1	60dpi	1.09208	FHIA18	10120	cu_1-43	CU1R2	Location 1	FHIA18
cuba	1	60dpi	1.598	FHIA18	19160	cu_1-43	CU1R2	Location 1	FHIA18
cuba	1	60dpi	3.0656	Cavendish	7960	cu_1-48	CU1R2	Location 1	FHIA18
cuba	1	60dpi	1.27296	Cavendish	14720	cu_1-48	CU1R2	Location 1	FHIA18
cuba	1	60dpi	0.6032	FHIA18	7960	cu_1-48	CU1R2	Location 1	FHIA18
cuba	1	60dpi	2.91232	FHIA18	14720	cu_1-48	CU1R2	Location 1	FHIA18
cuba	1	60dpi	1.00552	Cavendish	15080	cu_1-49	CU1R2	Location 1	FHIA18
cuba	1	60dpi	0.70136	Cavendish	15080	cu_1-49	CU1R2	Location 1	FHIA18
cuba	1	60dpi	1.73264	Cavendish	15080	cu_1-49	CU1R2	Location 1	FHIA18
cuba	1	60dpi	0.42192	FHIA18	15080	cu_1-49	CU1R2	Location 1	FHIA18
cuba	1	60dpi	1.01792	FHIA18	15080	cu_1-49	CU1R2	Location 1	FHIA18
cuba	1	60dpi	0.96296	FHIA18	15080	cu_1-49	CU1R2	Location 1	FHIA18
cuba	1	60dpi	1.59752	Cavendish	8640	cu_1-5	CU1S2	Location 1	Macho3/4
cuba	1	60dpi	1.2168	Cavendish	27240	cu_1-5	CU1S2	Location 1	Macho3/4
cuba	1	60dpi	1.1176	Cavendish	16690	cu_1-5	CU1S2	Location 1	Macho3/4
cuba	1	60dpi	2.59128	Cavendish	10680	cu_1-52	CU1R2	Location 1	FHIA18
cuba	1	60dpi	3.57432	Cavendish	17840	cu_1-52	CU1R2	Location 1	FHIA18
cuba	1	60dpi	1.36264	Cavendish	11320	cu_1-53	CU1R2	Location 1	FHIA18
cuba	1	60dpi	0.91352	Cavendish	21480	cu_1-53	CU1R2	Location 1	FHIA18
cuba	1	60dpi	0.99232	Cavendish	34280	cu_1-53	CU1R2	Location 1	FHIA18
cuba	1	60dpi	0.50288	FHIA18	21480	cu_1-53	CU1R2	Location 1	FHIA18
cuba	1	60dpi	0.57192	FHIA18	11320	cu_1-53	CU1R2	Location 1	FHIA18
cuba	1	60dpi	1.94568	Cavendish	18600	cu_1-54	CU1R2	Location 1	FHIA18
cuba	1	60dpi	1.55064	Cavendish	12000	cu_1-54	CU1R2	Location 1	FHIA18
cuba	1	60dpi	1.59848	Cavendish	35320	cu_1-54	CU1R2	Location 1	FHIA18
cuba	1	60dpi	2.05912	FHIA18	18600	cu_1-54	CU1R2	Location 1	FHIA18
cuba	1	60dpi	2.23848	FHIA18	12000	cu_1-54	CU1R2	Location 1	FHIA18
cuba	1	60dpi	2.034	Cavendish	11360	cu_1-56	CU1R2	Location 1	FHIA18
cuba	1	60dpi	1.1024	FHIA18	11360	cu_1-56	CU1R2	Location 1	FHIA18
cuba	1	60dpi	1.89872	FHIA18	NA	cu_1-56	CU1R2	Location 1	FHIA18
cuba	1	60dpi	2.2556	Cavendish	18640	cu_1-58	CU1R2	Location 1	FHIA18
cuba	1	60dpi	2.484	Cavendish	9560	cu_1-58	CU1R2	Location 1	FHIA18
cuba	1	60dpi	0.58128	FHIA18	9560	cu_1-58	CU1R2	Location 1	FHIA18
cuba	1	60dpi	1.07936	FHIA18	31440	cu_1-58	CU1R2	Location 1	FHIA18
cuba	1	60dpi	0.94056	FHIA18	18640	cu_1-58	CU1R2	Location 1	FHIA18
cuba	1	60dpi	1.3852	Cavendish	22520	cu_1-59	CU1R2	Location 1	FHIA18
cuba	1	60dpi	0.36992	FHIA18	12200	cu_1-59	CU1R2	Location 1	FHIA18
cuba	1	60dpi	0.2116	Cavendish	7560	cu_1-6	CU1S2	Location 1	Macho3/4
cuba	1	60dpi	0.44208	Cavendish	7560	cu_1-6	CU1S2	Location 1	Macho3/4
cuba	1	60dpi	0.22616	Cavendish	7560	cu_1-6	CU1S2	Location 1	Macho3/4
cuba	1	60dpi	0.0036	FHIA18	7560	cu_1-6	CU1S2	Location 1	Macho3/4
cuba	1	60dpi	0.2928	Macho	7560	cu_1-6	CU1S2	Location 1	Macho3/4
cuba	1	60dpi	0.25136	Cavendish	19160	cu_1-61	CU1R2	Location 1	FHIA18
cuba	1	60dpi	0.3876	Cavendish	15720	cu_1-61	CU1R2	Location 1	FHIA18
cuba	1	60dpi	1.85776	Cavendish	32280	cu_1-61	CU1R2	Location 1	FHIA18
cuba	1	60dpi	0.1856	FHIA18	19160	cu_1-61	CU1R2	Location 1	FHIA18
cuba	1	60dpi	0.70864	FHIA18	15720	cu_1-61	CU1R2	Location 1	FHIA18
cuba	1	60dpi	2.0928	FHIA18	32280	cu_1-61	CU1R2	Location 1	FHIA18
cuba	1	60dpi	0.04848	Cavendish	4800	cu_1-62	CU1R2	Location 1	FHIA18
cuba	1	60dpi	0.12184	Cavendish	4800	cu_1-62	CU1R2	Location 1	FHIA18
cuba	1	60dpi	0.76288	Cavendish	4800	cu_1-62	CU1R2	Location 1	FHIA18
cuba	1	60dpi	0.04224	Macho	4800	cu_1-62	CU1R2	Location 1	FHIA18
cuba	1	60dpi	0.22736	Macho	4800	cu_1-62	CU1R2	Location 1	FHIA18
cuba	1	60dpi	1.10224	Cavendish	NA	cu_1-64	CU1R2	Location 1	FHIA18
cuba	1	60dpi	1.62536	Cavendish	11000	cu_1-64	CU1R2	Location 1	FHIA18
cuba	1	60dpi	1.75272	Cavendish	28520	cu_1-64	CU1R2	Location 1	FHIA18
cuba	1	60dpi	0.47832	FHIA18	11000	cu_1-64	CU1R2	Location 1	FHIA18
cuba	1	60dpi	2.08928	FHIA18	28520	cu_1-64	CU1R2	Location 1	FHIA18
cuba	1	60dpi	0.33944	FHIA18	14480	cu_1-65	CU1R2	Location 1	FHIA18
cuba	1	60dpi	5.28888	FHIA18	22040	cu_1-65	CU1R2	Location 1	FHIA18
cuba	1	60dpi	1.26488	Cavendish	NA	cu_1-67	CU1R2	Location 1	FHIA18
cuba	1	60dpi	2.39064	FHIA18	12240	cu_1-67	CU1R2	Location 1	FHIA18
cuba	1	60dpi	2.43736	FHIA18	NA	cu_1-67	CU1R2	Location 1	FHIA18
cuba	1	60dpi	0.3388	Cavendish	8440	cu_1-69	CU1R2	Location 1	FHIA18
cuba	1	60dpi	0.76664	Cavendish	17400	cu_1-69	CU1R2	Location 1	FHIA18
cuba	1	60dpi	0.88624	Cavendish	30720	cu_1-69	CU1R2	Location 1	FHIA18
cuba	1	60dpi	1.44064	FHIA18	17400	cu_1-69	CU1R2	Location 1	FHIA18
cuba	1	60dpi	2.75312	FHIA18	30720	cu_1-69	CU1R2	Location 1	FHIA18
cuba	1	60dpi	0.096	Cavendish	20160	cu_1-7	CU1S2	Location 1	Macho3/4
cuba	1	60dpi	1.80352	Cavendish	29120	cu_1-7	CU1S2	Location 1	Macho3/4
cuba	1	60dpi	2.53944	Cavendish	9840	cu_1-7	CU1S2	Location 1	Macho3/4
cuba	1	60dpi	2.16544	FHIA18	20160	cu_1-7	CU1S2	Location 1	Macho3/4
cuba	1	60dpi	0.40784	FHIA18	9840	cu_1-7	CU1S2	Location 1	Macho3/4
cuba	1	60dpi	2.37408	Cavendish	31800	cu_1-70	CU1R2	Location 1	FHIA18
cuba	1	60dpi	2.12688	Cavendish	11400	cu_1-70	CU1R2	Location 1	FHIA18
cuba	1	60dpi	3.88352	Cavendish	20880	cu_1-70	CU1R2	Location 1	FHIA18
cuba	1	60dpi	2.08952	FHIA18	31800	cu_1-70	CU1R2	Location 1	FHIA18
cuba	1	60dpi	1.34688	Macho	11400	cu_1-70	CU1R2	Location 1	FHIA18
cuba	1	60dpi	0.76008	Cavendish	29840	cu_1-72	CU1R2	Location 1	FHIA18
cuba	1	60dpi	2.28832	Cavendish	11920	cu_1-72	CU1R2	Location 1	FHIA18
cuba	1	60dpi	1.04672	Cavendish	20800	cu_1-72	CU1R2	Location 1	FHIA18
cuba	1	60dpi	0.80408	FHIA18	20800	cu_1-72	CU1R2	Location 1	FHIA18
cuba	1	60dpi	0.60032	Cavendish	10480	cu_1-73	CU1R2	Location 1	FHIA18
cuba	1	60dpi	1.47592	Cavendish	34640	cu_1-73	CU1R2	Location 1	FHIA18
cuba	1	60dpi	0.1672	FHIA18	10480	cu_1-73	CU1R2	Location 1	FHIA18
cuba	1	60dpi	0.91328	FHIA18	34640	cu_1-73	CU1R2	Location 1	FHIA18
cuba	1	60dpi	0.93024	Macho	22080	cu_1-73	CU1R2	Location 1	FHIA18
cuba	1	60dpi	3.42064	Macho	20520	cu_1-74	CU1R2	Location 1	FHIA18
cuba	1	60dpi	0.066	Cavendish	5640	cu_1-75	CU1R2	Location 1	FHIA18
cuba	1	60dpi	0.2312	Cavendish	5640	cu_1-75	CU1R2	Location 1	FHIA18
cuba	1	60dpi	0.19144	FHIA18	5640	cu_1-75	CU1R2	Location 1	FHIA18
cuba	1	60dpi	0.28808	FHIA18	5640	cu_1-75	CU1R2	Location 1	FHIA18
cuba	1	60dpi	0.334	Macho	5640	cu_1-75	CU1R2	Location 1	FHIA18
cuba	1	60dpi	3.66648	Cavendish	11120	cu_1-76	CU1R2	Location 1	FHIA18
cuba	1	60dpi	2.83904	Cavendish	17640	cu_1-76	CU1R2	Location 1	FHIA18
cuba	1	60dpi	1.63008	FHIA18	17640	cu_1-76	CU1R2	Location 1	FHIA18
cuba	1	60dpi	1.02416	FHIA18	26760	cu_1-76	CU1R2	Location 1	FHIA18
cuba	1	60dpi	1.39544	Cavendish	20440	cu_1-77	CU1R2	Location 1	FHIA18
cuba	1	60dpi	3.56032	Cavendish	13640	cu_1-77	CU1R2	Location 1	FHIA18
cuba	1	60dpi	0.4728	FHIA18	20440	cu_1-77	CU1R2	Location 1	FHIA18
cuba	1	60dpi	1.618	FHIA18	13640	cu_1-77	CU1R2	Location 1	FHIA18
cuba	1	60dpi	1.75984	FHIA18	28440	cu_1-77	CU1R2	Location 1	FHIA18
cuba	1	60dpi	0.53592	Cavendish	4640	cu_1-78	CU1R2	Location 1	FHIA18
cuba	1	60dpi	0.4708	FHIA18	4640	cu_1-78	CU1R2	Location 1	FHIA18
cuba	1	60dpi	0.04736	Macho	4640	cu_1-78	CU1R2	Location 1	FHIA18
cuba	1	60dpi	0.11736	Cavendish	12080	cu_1-79	CU1R2	Location 1	FHIA18
cuba	1	60dpi	0.07088	Cavendish	NA	cu_1-79	CU1R2	Location 1	FHIA18
cuba	1	60dpi	0.14128	Cavendish	29120	cu_1-79	CU1R2	Location 1	FHIA18
cuba	1	60dpi	0.0496	FHIA18	12080	cu_1-79	CU1R2	Location 1	FHIA18
cuba	1	60dpi	0.05448	Macho	12080	cu_1-79	CU1R2	Location 1	FHIA18
cuba	1	60dpi	0.1704	Macho	NA	cu_1-79	CU1R2	Location 1	FHIA18
cuba	1	60dpi	0.72048	Cavendish	34040	cu_1-80	CU1R2	Location 1	FHIA18
cuba	1	60dpi	2.158	Cavendish	10240	cu_1-80	CU1R2	Location 1	FHIA18
cuba	1	60dpi	4.95096	Cavendish	24000	cu_1-80	CU1R2	Location 1	FHIA18
cuba	1	60dpi	1.09392	FHIA18	34040	cu_1-80	CU1R2	Location 1	FHIA18
cuba	1	60dpi	2.5084	FHIA18	10240	cu_1-80	CU1R2	Location 1	FHIA18
cuba	1	60dpi	1.0296	Cavendish	19720	cu_1-81	CU1R2	Location 1	FHIA18
cuba	1	60dpi	0.90224	Cavendish	26000	cu_1-81	CU1R2	Location 1	FHIA18
cuba	1	60dpi	0.13456	FHIA18	19720	cu_1-81	CU1R2	Location 1	FHIA18
cuba	1	60dpi	0.31376	Macho	11800	cu_1-81	CU1R2	Location 1	FHIA18
cuba	1	60dpi	0	Cavendish	6880	cu_1-82	CU1R2	Location 1	FHIA18
cuba	1	60dpi	0.18832	Cavendish	6880	cu_1-82	CU1R2	Location 1	FHIA18
cuba	1	60dpi	0.5988	Cavendish	6880	cu_1-82	CU1R2	Location 1	FHIA18
cuba	1	60dpi	0.0016	FHIA18	6880	cu_1-82	CU1R2	Location 1	FHIA18
cuba	1	60dpi	0.33768	FHIA18	6880	cu_1-82	CU1R2	Location 1	FHIA18
cuba	1	60dpi	0.00088	Macho	6880	cu_1-82	CU1R2	Location 1	FHIA18
cuba	1	60dpi	0.18432	Cavendish	4680	cu_1-84	CU1R2	Location 1	FHIA18
cuba	1	60dpi	0.44984	Cavendish	15760	cu_1-84	CU1R2	Location 1	FHIA18
cuba	1	60dpi	1.95424	Cavendish	8160	cu_1-84	CU1R2	Location 1	FHIA18
cuba	1	60dpi	0.438	FHIA18	4680	cu_1-84	CU1R2	Location 1	FHIA18
cuba	1	60dpi	0.42096	FHIA18	8160	cu_1-84	CU1R2	Location 1	FHIA18
cuba	1	60dpi	0.28912	Macho	4680	cu_1-84	CU1R2	Location 1	FHIA18
cuba	1	60dpi	0.28176	Macho	8160	cu_1-84	CU1R2	Location 1	FHIA18
cuba	1	60dpi	1.39376	Cavendish	20240	cu_1-85	CU1R2	Location 1	FHIA18
cuba	1	60dpi	0.18216	Cavendish	27840	cu_1-85	CU1R2	Location 1	FHIA18
cuba	1	60dpi	0.35928	Cavendish	9640	cu_1-85	CU1R2	Location 1	FHIA18
cuba	1	60dpi	0.24968	Cavendish	20240	cu_1-85	CU1R2	Location 1	FHIA18
cuba	1	60dpi	0.58648	Cavendish	21340	cu_1-86	CU1R2	Location 1	FHIA18
cuba	1	60dpi	1.32168	Cavendish	10520	cu_1-86	CU1R2	Location 1	FHIA18
cuba	1	60dpi	1.6972	Cavendish	33320	cu_1-86	CU1R2	Location 1	FHIA18
cuba	1	60dpi	2.73504	FHIA18	33320	cu_1-86	CU1R2	Location 1	FHIA18
cuba	1	60dpi	1.33416	FHIA18	10520	cu_1-86	CU1R2	Location 1	FHIA18
cuba	1	60dpi	3.48808	Cavendish	16480	cu_1-87	CU1R2	Location 1	FHIA18
cuba	1	60dpi	0.40936	FHIA18	9320	cu_1-87	CU1R2	Location 1	FHIA18
cuba	1	60dpi	0.62024	FHIA18	26040	cu_1-87	CU1R2	Location 1	FHIA18
cuba	1	60dpi	4.24104	Cavendish	10240	cu_1-88	CU1R2	Location 1	FHIA18
cuba	1	60dpi	3.7104	Cavendish	18320	cu_1-88	CU1R2	Location 1	FHIA18
cuba	1	60dpi	2.54048	Cavendish	28640	cu_1-88	CU1R2	Location 1	FHIA18
cuba	1	60dpi	2.36696	FHIA18	28640	cu_1-88	CU1R2	Location 1	FHIA18
cuba	1	60dpi	0.526	Cavendish	9640	cu_1-9	CU1S2	Location 1	Macho3/4
cuba	1	60dpi	0.72032	Cavendish	16120	cu_1-9	CU1S2	Location 1	Macho3/4
cuba	1	60dpi	1.166	Cavendish	27280	cu_1-9	CU1S2	Location 1	Macho3/4
cuba	1	60dpi	1.75736	FHIA18	16120	cu_1-9	CU1S2	Location 1	Macho3/4
cuba	1	60dpi	0.49968	Macho	27280	cu_1-9	CU1S2	Location 1	Macho3/4
cuba	1	60dpi	2.09832	Cavendish	18000	cu_2-101	CU2R2	Location 2	FHIA18
cuba	1	60dpi	0.62016	Cavendish	9960	cu_2-101	CU2R2	Location 2	FHIA18
cuba	1	60dpi	3.34008	Cavendish	28040	cu_2-101	CU2R2	Location 2	FHIA18
cuba	1	60dpi	0.29544	Cavendish	7560	cu_2-102	CU2R2	Location 2	FHIA18
cuba	1	60dpi	0.18432	Cavendish	7560	cu_2-102	CU2R2	Location 2	FHIA18
cuba	1	60dpi	0.6092	FHIA18	7560	cu_2-102	CU2R2	Location 2	FHIA18
cuba	1	60dpi	0.11904	Cavendish	9640	cu_2-103	CU2R2	Location 2	FHIA18
cuba	1	60dpi	1.21584	Cavendish	18160	cu_2-103	CU2R2	Location 2	FHIA18
cuba	1	60dpi	1.67912	Cavendish	25720	cu_2-103	CU2R2	Location 2	FHIA18
cuba	1	60dpi	0.6832	FHIA18	25720	cu_2-103	CU2R2	Location 2	FHIA18
cuba	1	60dpi	1.13128	Cavendish	13560	cu_2-106	CU2R2	Location 2	FHIA18
cuba	1	60dpi	4.46416	Cavendish	31200	cu_2-106	CU2R2	Location 2	FHIA18
cuba	1	60dpi	2.3812	FHIA18	31200	cu_2-106	CU2R2	Location 2	FHIA18
cuba	1	60dpi	0.4432	Cavendish	20080	cu_2-107	CU2R2	Location 2	FHIA18
cuba	1	60dpi	0.74768	Cavendish	10000	cu_2-107	CU2R2	Location 2	FHIA18
cuba	1	60dpi	0.33912	Cavendish	33200	cu_2-107	CU2R2	Location 2	FHIA18
cuba	1	60dpi	0.08512	FHIA18	10000	cu_2-107	CU2R2	Location 2	FHIA18
cuba	1	60dpi	0.224	FHIA18	33200	cu_2-107	CU2R2	Location 2	FHIA18
cuba	1	60dpi	0.34144	Macho	10000	cu_2-107	CU2R2	Location 2	FHIA18
cuba	1	60dpi	0.3508	Cavendish	9960	cu_2-110	CU2R2	Location 2	FHIA18
cuba	1	60dpi	1.93784	Cavendish	21280	cu_2-110	CU2R2	Location 2	FHIA18
cuba	1	60dpi	2.248	Cavendish	26320	cu_2-110	CU2R2	Location 2	FHIA18
cuba	1	60dpi	0.09248	Cavendish	17880	cu_2-112	CU2R2	Location 2	FHIA18
cuba	1	60dpi	0.42456	Cavendish	25960	cu_2-112	CU2R2	Location 2	FHIA18
cuba	1	60dpi	0.02024	FHIA18	10680	cu_2-112	CU2R2	Location 2	FHIA18
cuba	1	60dpi	0.2836	FHIA18	25960	cu_2-112	CU2R2	Location 2	FHIA18
cuba	1	60dpi	0.42664	Cavendish	10720	cu_2-114	CU2R2	Location 2	FHIA18
cuba	1	60dpi	2.26768	Cavendish	21200	cu_2-114	CU2R2	Location 2	FHIA18
cuba	1	60dpi	0.21768	FHIA18	29240	cu_2-114	CU2R2	Location 2	FHIA18
cuba	1	60dpi	0.61896	Cavendish	9200	cu_2-13	CU2S2	Location 2	Macho3/4
cuba	1	60dpi	0.93264	Cavendish	27280	cu_2-13	CU2S2	Location 2	Macho3/4
cuba	1	60dpi	0.78504	Cavendish	17440	cu_2-13	CU2S2	Location 2	Macho3/4
cuba	1	60dpi	0.00856	FHIA18	9200	cu_2-13	CU2S2	Location 2	Macho3/4
cuba	1	60dpi	0.06808	Macho	9200	cu_2-13	CU2S2	Location 2	Macho3/4
cuba	1	60dpi	1.91384	Cavendish	22880	cu_2-24	CU2S2	Location 2	Macho3/4
cuba	1	60dpi	1.85608	Cavendish	32760	cu_2-24	CU2S2	Location 2	Macho3/4
cuba	1	60dpi	2.598	Cavendish	11200	cu_2-24	CU2S2	Location 2	Macho3/4
cuba	1	60dpi	1.00536	FHIA18	32760	cu_2-24	CU2S2	Location 2	Macho3/4
cuba	1	60dpi	0.64144	Macho	32760	cu_2-24	CU2S2	Location 2	Macho3/4
cuba	1	60dpi	0.08848	Cavendish	NA	cu_2-26	CU2S2	Location 2	Macho3/4
cuba	1	60dpi	0.30544	Cavendish	14840	cu_2-26	CU2S2	Location 2	Macho3/4
cuba	1	60dpi	0.01592	FHIA18	8840	cu_2-26	CU2S2	Location 2	Macho3/4
cuba	1	60dpi	0	Macho	8840	cu_2-26	CU2S2	Location 2	Macho3/4
cuba	1	60dpi	0.4596	Cavendish	31200	cu_2-27	CU2S2	Location 2	Macho3/4
cuba	1	60dpi	1.12984	Cavendish	7800	cu_2-27	CU2S2	Location 2	Macho3/4
cuba	1	60dpi	1.08184	Cavendish	19320	cu_2-27	CU2S2	Location 2	Macho3/4
cuba	1	60dpi	1.30536	Cavendish	16080	cu_2-28	CU2S2	Location 2	Macho3/4
cuba	1	60dpi	0.8344	Cavendish	27120	cu_2-28	CU2S2	Location 2	Macho3/4
cuba	1	60dpi	1.21976	FHIA18	27120	cu_2-28	CU2S2	Location 2	Macho3/4
cuba	1	60dpi	0.44384	Cavendish	12120	cu_2-32	CU2S2	Location 2	Macho3/4
cuba	1	60dpi	0.3676	Cavendish	24360	cu_2-32	CU2S2	Location 2	Macho3/4
cuba	1	60dpi	1.1988	Cavendish	33400	cu_2-32	CU2S2	Location 2	Macho3/4
cuba	1	60dpi	0.08688	FHIA18	10720	cu_2-35	CU2S2	Location 2	Macho3/4
cuba	1	60dpi	0.23448	Cavendish	8000	cu_2-36	CU2S2	Location 2	Macho3/4
cuba	1	60dpi	0.83272	Cavendish	26320	cu_2-36	CU2S2	Location 2	Macho3/4
cuba	1	60dpi	0.10192	FHIA18	8000	cu_2-36	CU2S2	Location 2	Macho3/4
cuba	1	60dpi	1.21784	Cavendish	7760	cu_2-38	CU2S2	Location 2	Macho3/4
cuba	1	60dpi	0.45264	FHIA18	31600	cu_2-38	CU2S2	Location 2	Macho3/4
cuba	1	60dpi	0.284	Cavendish	12320	cu_2-4	CU2S2	Location 2	Macho3/4
cuba	1	60dpi	2.37696	Cavendish	29520	cu_2-4	CU2S2	Location 2	Macho3/4
cuba	1	60dpi	0.17008	FHIA18	12320	cu_2-4	CU2S2	Location 2	Macho3/4
cuba	1	60dpi	0.31344	Cavendish	4040	cu_2-43	CU2S2	Location 2	Macho3/4
cuba	1	60dpi	1.34184	Cavendish	26960	cu_2-43	CU2S2	Location 2	Macho3/4
cuba	1	60dpi	2.5556	Cavendish	11680	cu_2-43	CU2S2	Location 2	Macho3/4
cuba	1	60dpi	0.27944	FHIA18	4040	cu_2-43	CU2S2	Location 2	Macho3/4
cuba	1	60dpi	0.24904	Macho	4040	cu_2-43	CU2S2	Location 2	Macho3/4
cuba	1	60dpi	0	Cavendish	9840	cu_2-45	CU2S2	Location 2	Macho3/4
cuba	1	60dpi	0.31016	Cavendish	19480	cu_2-45	CU2S2	Location 2	Macho3/4
cuba	1	60dpi	0.09184	FHIA18	9840	cu_2-45	CU2S2	Location 2	Macho3/4
cuba	1	60dpi	1.98504	Cavendish	18840	cu_2-46	CU2S2	Location 2	Macho3/4
cuba	1	60dpi	4.2964	Cavendish	31120	cu_2-46	CU2S2	Location 2	Macho3/4
cuba	1	60dpi	0.73784	Cavendish	9880	cu_2-48	CU2S2	Location 2	Macho3/4
cuba	1	60dpi	1.2268	Cavendish	17960	cu_2-48	CU2S2	Location 2	Macho3/4
cuba	1	60dpi	1.05896	Cavendish	31360	cu_2-48	CU2S2	Location 2	Macho3/4
cuba	1	60dpi	0.48224	FHIA18	31360	cu_2-48	CU2S2	Location 2	Macho3/4
cuba	1	60dpi	0.07048	Macho	9880	cu_2-48	CU2S2	Location 2	Macho3/4
cuba	1	60dpi	0.12832	Cavendish	18800	cu_2-5	CU2S2	Location 2	Macho3/4
cuba	1	60dpi	0.4388	Cavendish	8520	cu_2-5	CU2S2	Location 2	Macho3/4
cuba	1	60dpi	0.79336	Cavendish	32800	cu_2-5	CU2S2	Location 2	Macho3/4
cuba	1	60dpi	0.06992	FHIA18	8520	cu_2-5	CU2S2	Location 2	Macho3/4
cuba	1	60dpi	0.05368	Macho	8520	cu_2-5	CU2S2	Location 2	Macho3/4
cuba	1	60dpi	1.05328	Cavendish	22240	cu_2-50	CU2S2	Location 2	Macho3/4
cuba	1	60dpi	1.05464	Cavendish	10600	cu_2-50	CU2S2	Location 2	Macho3/4
cuba	1	60dpi	1.8796	Cavendish	34040	cu_2-50	CU2S2	Location 2	Macho3/4
cuba	1	60dpi	0.04336	FHIA18	10600	cu_2-50	CU2S2	Location 2	Macho3/4
cuba	1	60dpi	0.9176	Macho	34040	cu_2-50	CU2S2	Location 2	Macho3/4
cuba	1	60dpi	1.46304	Cavendish	8360	cu_2-56	CU2R2	Location 2	FHIA18
cuba	1	60dpi	2.79216	Cavendish	18800	cu_2-56	CU2R2	Location 2	FHIA18
cuba	1	60dpi	1.1216	Cavendish	29200	cu_2-56	CU2R2	Location 2	FHIA18
cuba	1	60dpi	0.64776	Cavendish	12520	cu_2-58	CU2R2	Location 2	FHIA18
cuba	1	60dpi	2.54312	Cavendish	34840	cu_2-58	CU2R2	Location 2	FHIA18
cuba	1	60dpi	2.9676	Cavendish	23840	cu_2-58	CU2R2	Location 2	FHIA18
cuba	1	60dpi	0.56432	FHIA18	12520	cu_2-58	CU2R2	Location 2	FHIA18
cuba	1	60dpi	0.54808	Cavendish	10480	cu_2-61	CU2R2	Location 2	FHIA18
cuba	1	60dpi	1.49424	Cavendish	31000	cu_2-61	CU2R2	Location 2	FHIA18
cuba	1	60dpi	1.67808	Cavendish	19400	cu_2-61	CU2R2	Location 2	FHIA18
cuba	1	60dpi	0.47248	Cavendish	10280	cu_2-68	CU2R2	Location 2	FHIA18
cuba	1	60dpi	2.04472	Cavendish	34840	cu_2-68	CU2R2	Location 2	FHIA18
cuba	1	60dpi	1.90424	Cavendish	18240	cu_2-68	CU2R2	Location 2	FHIA18
cuba	1	60dpi	1.24136	FHIA18	10280	cu_2-68	CU2R2	Location 2	FHIA18
cuba	1	60dpi	3.79816	FHIA18	34840	cu_2-68	CU2R2	Location 2	FHIA18
cuba	1	60dpi	0.80296	Cavendish	20520	cu_2-75	CU2R2	Location 2	FHIA18
cuba	1	60dpi	0.25672	Cavendish	31920	cu_2-75	CU2R2	Location 2	FHIA18
cuba	1	60dpi	1.59448	Cavendish	10560	cu_2-75	CU2R2	Location 2	FHIA18
cuba	1	60dpi	0.09104	FHIA18	10560	cu_2-75	CU2R2	Location 2	FHIA18
cuba	1	60dpi	1.09592	Cavendish	14200	cu_2-76	CU2R2	Location 2	FHIA18
cuba	1	60dpi	1.44928	Cavendish	29160	cu_2-76	CU2R2	Location 2	FHIA18
cuba	1	60dpi	0.66392	FHIA18	7760	cu_2-76	CU2R2	Location 2	FHIA18
cuba	1	60dpi	0.92336	Cavendish	10280	cu_2-78	CU2R2	Location 2	FHIA18
cuba	1	60dpi	1.26304	Cavendish	26240	cu_2-78	CU2R2	Location 2	FHIA18
cuba	1	60dpi	0.41144	FHIA18	10280	cu_2-78	CU2R2	Location 2	FHIA18
cuba	1	60dpi	0.09416	Cavendish	15040	cu_2-82	CU2R2	Location 2	FHIA18
cuba	1	60dpi	0.20536	Cavendish	33000	cu_2-82	CU2R2	Location 2	FHIA18
cuba	1	60dpi	0.07752	FHIA18	8240	cu_2-82	CU2R2	Location 2	FHIA18
cuba	1	60dpi	0.09504	Macho	33000	cu_2-82	CU2R2	Location 2	FHIA18
cuba	1	60dpi	3.70736	Cavendish	31840	cu_3-11	CU3S2	Location 3	Macho3/4
cuba	1	60dpi	0.0164	FHIA18	9320	cu_3-11	CU3S2	Location 3	Macho3/4
cuba	1	60dpi	0.09768	Cavendish	12080	cu_3-13	CU3S2	Location 3	Macho3/4
cuba	1	60dpi	2.25104	Cavendish	19800	cu_3-13	CU3S2	Location 3	Macho3/4
cuba	1	60dpi	0.42896	Cavendish	20200	cu_3-19	CU3S2	Location 3	Macho3/4
cuba	1	60dpi	1.70968	Cavendish	8600	cu_3-19	CU3S2	Location 3	Macho3/4
cuba	1	60dpi	1.66264	Cavendish	29720	cu_3-19	CU3S2	Location 3	Macho3/4
cuba	1	60dpi	0.62704	FHIA18	8600	cu_3-19	CU3S2	Location 3	Macho3/4
cuba	1	60dpi	1.9288	Cavendish	15760	cu_3-20	CU3S2	Location 3	Macho3/4
cuba	1	60dpi	0.21544	FHIA18	9720	cu_3-20	CU3S2	Location 3	Macho3/4
cuba	1	60dpi	0.79024	FHIA18	26280	cu_3-20	CU3S2	Location 3	Macho3/4
cuba	1	60dpi	0.42952	Cavendish	6160	cu_3-23	CU3S2	Location 3	Macho3/4
cuba	1	60dpi	2.1164	Cavendish	19720	cu_3-23	CU3S2	Location 3	Macho3/4
cuba	1	60dpi	0.30832	FHIA18	6160	cu_3-23	CU3S2	Location 3	Macho3/4
cuba	1	60dpi	0.86248	FHIA18	19720	cu_3-23	CU3S2	Location 3	Macho3/4
cuba	1	60dpi	0.59712	FHIA18	29200	cu_3-25	CU3S2	Location 3	Macho3/4
cuba	1	60dpi	0.37784	Cavendish	12360	cu_3-27	CU3S2	Location 3	Macho3/4
cuba	1	60dpi	2.52416	Cavendish	20520	cu_3-27	CU3S2	Location 3	Macho3/4
cuba	1	60dpi	2.01136	FHIA18	36680	cu_3-27	CU3S2	Location 3	Macho3/4
cuba	1	60dpi	0.37528	Cavendish	11760	cu_3-29	CU3S2	Location 3	Macho3/4
cuba	1	60dpi	1.64424	Cavendish	19800	cu_3-29	CU3S2	Location 3	Macho3/4
cuba	1	60dpi	4.39848	Cavendish	31600	cu_3-29	CU3S2	Location 3	Macho3/4
cuba	1	60dpi	0.75416	FHIA18	11760	cu_3-29	CU3S2	Location 3	Macho3/4
cuba	1	60dpi	0.45064	Macho	11760	cu_3-29	CU3S2	Location 3	Macho3/4
cuba	1	60dpi	1.5896	FHIA18	29800	cu_3-3	CU3S2	Location 3	Macho3/4
cuba	1	60dpi	1.71472	Macho	29800	cu_3-3	CU3S2	Location 3	Macho3/4
cuba	1	60dpi	2.76272	Cavendish	10600	cu_3-30	CU3S2	Location 3	Macho3/4
cuba	1	60dpi	0.74912	Cavendish	31760	cu_3-30	CU3S2	Location 3	Macho3/4
cuba	1	60dpi	2.17464	Cavendish	16560	cu_3-30	CU3S2	Location 3	Macho3/4
cuba	1	60dpi	0.23336	FHIA18	10600	cu_3-30	CU3S2	Location 3	Macho3/4
cuba	1	60dpi	0.7984	FHIA18	31760	cu_3-30	CU3S2	Location 3	Macho3/4
cuba	1	60dpi	3.15048	Cavendish	15920	cu_3-33	CU3S2	Location 3	Macho3/4
cuba	1	60dpi	2.712	Cavendish	27760	cu_3-33	CU3S2	Location 3	Macho3/4
cuba	1	60dpi	3.27744	Cavendish	8120	cu_3-33	CU3S2	Location 3	Macho3/4
cuba	1	60dpi	0.72328	FHIA18	8120	cu_3-33	CU3S2	Location 3	Macho3/4
cuba	1	60dpi	1.18808	FHIA18	27760	cu_3-33	CU3S2	Location 3	Macho3/4
cuba	1	60dpi	0.2616	Cavendish	9560	cu_3-38	CU3S2	Location 3	Macho3/4
cuba	1	60dpi	0.84488	Cavendish	19080	cu_3-38	CU3S2	Location 3	Macho3/4
cuba	1	60dpi	1.4104	Cavendish	31520	cu_3-38	CU3S2	Location 3	Macho3/4
cuba	1	60dpi	0.20824	FHIA18	9560	cu_3-38	CU3S2	Location 3	Macho3/4
cuba	1	60dpi	2.92864	Cavendish	9640	cu_3-4	CU3S2	Location 3	Macho3/4
cuba	1	60dpi	1.36872	FHIA18	9640	cu_3-4	CU3S2	Location 3	Macho3/4
cuba	1	60dpi	0.87616	Cavendish	15160	cu_3-40	CU3S2	Location 3	Macho3/4
cuba	1	60dpi	1.73096	Cavendish	25840	cu_3-40	CU3S2	Location 3	Macho3/4
cuba	1	60dpi	2.77712	Cavendish	19200	cu_3-43	CU3S2	Location 3	Macho3/4
cuba	1	60dpi	1.68816	Cavendish	17160	cu_3-45	CU3S2	Location 3	Macho3/4
cuba	1	60dpi	3.758	Cavendish	12120	cu_3-45	CU3S2	Location 3	Macho3/4
cuba	1	60dpi	1.05392	FHIA18	31000	cu_3-45	CU3S2	Location 3	Macho3/4
cuba	1	60dpi	0.40376	Cavendish	20520	cu_3-54	CU3R2	Location 3	FHIA18
cuba	1	60dpi	0.22504	Cavendish	11000	cu_3-54	CU3R2	Location 3	FHIA18
cuba	1	60dpi	1.0252	Cavendish	26560	cu_3-54	CU3R2	Location 3	FHIA18
cuba	1	60dpi	0.25456	Macho	26560	cu_3-54	CU3R2	Location 3	FHIA18
cuba	1	60dpi	0.54264	Cavendish	8600	cu_3-55	CU3R2	Location 3	FHIA18
cuba	1	60dpi	0.51472	Cavendish	20360	cu_3-55	CU3R2	Location 3	FHIA18
cuba	1	60dpi	1.92448	Cavendish	30720	cu_3-55	CU3R2	Location 3	FHIA18
cuba	1	60dpi	0.19568	FHIA18	8600	cu_3-55	CU3R2	Location 3	FHIA18
cuba	1	60dpi	1.30408	FHIA18	30720	cu_3-55	CU3R2	Location 3	FHIA18
cuba	1	60dpi	1.36408	Cavendish	9080	cu_3-62	CU3R2	Location 3	FHIA18
cuba	1	60dpi	2.13456	Cavendish	19000	cu_3-62	CU3R2	Location 3	FHIA18
cuba	1	60dpi	1.57584	Cavendish	25280	cu_3-62	CU3R2	Location 3	FHIA18
cuba	1	60dpi	0.44296	FHIA18	9080	cu_3-62	CU3R2	Location 3	FHIA18
cuba	1	60dpi	0.54784	Macho	25280	cu_3-62	CU3R2	Location 3	FHIA18
cuba	1	60dpi	0.49088	Cavendish	11000	cu_3-63	CU3R2	Location 3	FHIA18
cuba	1	60dpi	1.86976	Cavendish	19200	cu_3-63	CU3R2	Location 3	FHIA18
cuba	1	60dpi	4.3452	Cavendish	28560	cu_3-63	CU3R2	Location 3	FHIA18
cuba	1	60dpi	1.22128	FHIA18	11000	cu_3-63	CU3R2	Location 3	FHIA18
cuba	1	60dpi	1.16648	FHIA18	28560	cu_3-63	CU3R2	Location 3	FHIA18
cuba	1	60dpi	0.3296	Cavendish	10280	cu_3-64	CU3R2	Location 3	FHIA18
cuba	1	60dpi	1.45544	Cavendish	31280	cu_3-64	CU3R2	Location 3	FHIA18
cuba	1	60dpi	2.15448	Cavendish	18840	cu_3-64	CU3R2	Location 3	FHIA18
cuba	1	60dpi	0.41256	FHIA18	10280	cu_3-64	CU3R2	Location 3	FHIA18
cuba	1	60dpi	2.12576	Cavendish	19360	cu_3-65	CU3R2	Location 3	FHIA18
cuba	1	60dpi	3.1744	Cavendish	10040	cu_3-65	CU3R2	Location 3	FHIA18
cuba	1	60dpi	2.038	Cavendish	31000	cu_3-65	CU3R2	Location 3	FHIA18
cuba	1	60dpi	0.85768	FHIA18	10040	cu_3-65	CU3R2	Location 3	FHIA18
cuba	1	60dpi	2.77608	FHIA18	31000	cu_3-65	CU3R2	Location 3	FHIA18
cuba	1	60dpi	0.50024	Cavendish	17600	cu_3-67	CU3R2	Location 3	FHIA18
cuba	1	60dpi	0.86472	Cavendish	11140	cu_3-67	CU3R2	Location 3	FHIA18
cuba	1	60dpi	1.24624	Cavendish	27920	cu_3-67	CU3R2	Location 3	FHIA18
cuba	1	60dpi	0.31224	FHIA18	27920	cu_3-67	CU3R2	Location 3	FHIA18
cuba	1	60dpi	0.71944	FHIA18	11140	cu_3-67	CU3R2	Location 3	FHIA18
cuba	1	60dpi	3.18624	Cavendish	13840	cu_3-68	CU3R2	Location 3	FHIA18
cuba	1	60dpi	2.48856	Cavendish	20560	cu_3-68	CU3R2	Location 3	FHIA18
cuba	1	60dpi	1.75488	Cavendish	33400	cu_3-68	CU3R2	Location 3	FHIA18
cuba	1	60dpi	0.2996	FHIA18	13840	cu_3-68	CU3R2	Location 3	FHIA18
cuba	1	60dpi	1.80472	Cavendish	32320	cu_3-69	CU3R2	Location 3	FHIA18
cuba	1	60dpi	1.89216	FHIA18	32320	cu_3-69	CU3R2	Location 3	FHIA18
cuba	1	60dpi	0.56568	Macho	32320	cu_3-69	CU3R2	Location 3	FHIA18
cuba	1	60dpi	3.5316	Cavendish	9960	cu_3-73	CU3R2	Location 3	FHIA18
cuba	1	60dpi	4.45928	Cavendish	20160	cu_3-73	CU3R2	Location 3	FHIA18
cuba	1	60dpi	1.90896	Cavendish	29840	cu_3-73	CU3R2	Location 3	FHIA18
cuba	1	60dpi	1.5488	FHIA18	9960	cu_3-73	CU3R2	Location 3	FHIA18
cuba	1	60dpi	0	Cavendish	3480	cu_3-74	CU3R2	Location 3	FHIA18
cuba	1	60dpi	0.15352	Cavendish	2020	cu_3-74	CU3R2	Location 3	FHIA18
cuba	1	60dpi	0.38016	Cavendish	11200	cu_3-74	CU3R2	Location 3	FHIA18
cuba	1	60dpi	0.1772	FHIA18	2020	cu_3-74	CU3R2	Location 3	FHIA18
cuba	1	60dpi	0.0228	Macho	2020	cu_3-74	CU3R2	Location 3	FHIA18
cuba	1	60dpi	2.00608	Cavendish	30360	cu_3-78	CU3R2	Location 3	FHIA18
cuba	1	60dpi	0.3368	FHIA18	12360	cu_3-78	CU3R2	Location 3	FHIA18
cuba	1	60dpi	1.34776	Cavendish	9680	cu_3-80	CU3R2	Location 3	FHIA18
cuba	1	60dpi	3.16224	Cavendish	24320	cu_3-80	CU3R2	Location 3	FHIA18
cuba	1	60dpi	2.2548	Cavendish	29040	cu_3-80	CU3R2	Location 3	FHIA18
cuba	1	60dpi	1.23048	FHIA18	9680	cu_3-80	CU3R2	Location 3	FHIA18
cuba	1	60dpi	0.79384	FHIA18	29040	cu_3-80	CU3R2	Location 3	FHIA18
cuba	1	60dpi	0.60368	Cavendish	7360	cu_3-81	CU3R2	Location 3	FHIA18
cuba	1	60dpi	0.26816	FHIA18	7360	cu_3-81	CU3R2	Location 3	FHIA18
cuba	1	60dpi	0.26624	Cavendish	9200	cu_3-88	CU3R2	Location 3	FHIA18
cuba	1	60dpi	1.35376	Cavendish	17160	cu_3-88	CU3R2	Location 3	FHIA18
cuba	1	60dpi	0.02904	FHIA18	9200	cu_3-88	CU3R2	Location 3	FHIA18
cuba	1	60dpi	1.75312	FHIA18	26120	cu_3-88	CU3R2	Location 3	FHIA18
cuba	2	60dpi	0.94616	Cavendish	16760	cu_1-1	CU1S2	Location 1	Macho3/4
cuba	2	60dpi	0.68432	Cavendish	9720	cu_1-1	CU1S2	Location 1	Macho3/4
cuba	2	60dpi	0	FHIA18	9720	cu_1-1	CU1S2	Location 1	Macho3/4
cuba	2	60dpi	0.00912	FHIA18	16760	cu_1-1	CU1S2	Location 1	Macho3/4
cuba	2	60dpi	0.00952	FHIA18	29200	cu_1-1	CU1S2	Location 1	Macho3/4
cuba	2	60dpi	0.16696	Cavendish	28360	cu_1-10	CU1S2	Location 1	Macho3/4
cuba	2	60dpi	2.33296	Cavendish	9920	cu_1-10	CU1S2	Location 1	Macho3/4
cuba	2	60dpi	1.55872	Cavendish	15640	cu_1-10	CU1S2	Location 1	Macho3/4
cuba	2	60dpi	0.00264	FHIA18	15640	cu_1-10	CU1S2	Location 1	Macho3/4
cuba	2	60dpi	0.01776	FHIA18	9920	cu_1-10	CU1S2	Location 1	Macho3/4
cuba	2	60dpi	0.102	FHIA18	28360	cu_1-10	CU1S2	Location 1	Macho3/4
cuba	2	60dpi	0.04704	Macho	28360	cu_1-10	CU1S2	Location 1	Macho3/4
cuba	2	60dpi	0.07368	FHIA18	10880	cu_1-11	CU1S2	Location 1	Macho3/4
cuba	2	60dpi	0.06424	FHIA18	21080	cu_1-11	CU1S2	Location 1	Macho3/4
cuba	2	60dpi	0.0368	Macho	21080	cu_1-11	CU1S2	Location 1	Macho3/4
cuba	2	60dpi	0.8084	Macho	31080	cu_1-11	CU1S2	Location 1	Macho3/4
cuba	2	60dpi	0.10656	Cavendish	27040	cu_1-13	CU1S2	Location 1	Macho3/4
cuba	2	60dpi	0.07976	Cavendish	16000	cu_1-13	CU1S2	Location 1	Macho3/4
cuba	2	60dpi	0.002	FHIA18	16000	cu_1-13	CU1S2	Location 1	Macho3/4
cuba	2	60dpi	0.41496	FHIA18	27040	cu_1-13	CU1S2	Location 1	Macho3/4
cuba	2	60dpi	0.01592	Macho	16000	cu_1-13	CU1S2	Location 1	Macho3/4
cuba	2	60dpi	0.01504	Macho	27040	cu_1-13	CU1S2	Location 1	Macho3/4
cuba	2	60dpi	0.61208	Macho	10000	cu_1-13	CU1S2	Location 1	Macho3/4
cuba	2	60dpi	0.28632	Cavendish	28280	cu_1-15	CU1S2	Location 1	Macho3/4
cuba	2	60dpi	0.30824	Cavendish	16800	cu_1-15	CU1S2	Location 1	Macho3/4
cuba	2	60dpi	1.89704	Cavendish	6480	cu_1-15	CU1S2	Location 1	Macho3/4
cuba	2	60dpi	0.00168	FHIA18	16800	cu_1-15	CU1S2	Location 1	Macho3/4
cuba	2	60dpi	0.20576	FHIA18	28280	cu_1-15	CU1S2	Location 1	Macho3/4
cuba	2	60dpi	0.1392	FHIA18	6480	cu_1-15	CU1S2	Location 1	Macho3/4
cuba	2	60dpi	1.2928	Macho	28280	cu_1-15	CU1S2	Location 1	Macho3/4
cuba	2	60dpi	2.59328	Macho	6480	cu_1-15	CU1S2	Location 1	Macho3/4
cuba	2	60dpi	0.4084	Cavendish	31280	cu_1-16	CU1S2	Location 1	Macho3/4
cuba	2	60dpi	0.17792	Cavendish	12120	cu_1-16	CU1S2	Location 1	Macho3/4
cuba	2	60dpi	0.29832	Cavendish	20320	cu_1-16	CU1S2	Location 1	Macho3/4
cuba	2	60dpi	0	FHIA18	12120	cu_1-16	CU1S2	Location 1	Macho3/4
cuba	2	60dpi	0.00168	FHIA18	20320	cu_1-16	CU1S2	Location 1	Macho3/4
cuba	2	60dpi	0.06776	FHIA18	31280	cu_1-16	CU1S2	Location 1	Macho3/4
cuba	2	60dpi	0.18328	Macho	31280	cu_1-16	CU1S2	Location 1	Macho3/4
cuba	2	60dpi	0.83208	Macho	20320	cu_1-16	CU1S2	Location 1	Macho3/4
cuba	2	60dpi	0.264	Cavendish	13080	cu_1-17	CU1S2	Location 1	Macho3/4
cuba	2	60dpi	0.13416	Cavendish	25560	cu_1-17	CU1S2	Location 1	Macho3/4
cuba	2	60dpi	0.5012	Cavendish	7520	cu_1-17	CU1S2	Location 1	Macho3/4
cuba	2	60dpi	0.00128	FHIA18	13080	cu_1-17	CU1S2	Location 1	Macho3/4
cuba	2	60dpi	0.06536	FHIA18	7520	cu_1-17	CU1S2	Location 1	Macho3/4
cuba	2	60dpi	0.01128	FHIA18	25560	cu_1-17	CU1S2	Location 1	Macho3/4
cuba	2	60dpi	0.15696	Macho	25560	cu_1-17	CU1S2	Location 1	Macho3/4
cuba	2	60dpi	0.65	Macho	7520	cu_1-17	CU1S2	Location 1	Macho3/4
cuba	2	60dpi	0.32304	Cavendish	21600	cu_1-18	CU1S2	Location 1	Macho3/4
cuba	2	60dpi	0.51824	Cavendish	29440	cu_1-18	CU1S2	Location 1	Macho3/4
cuba	2	60dpi	0	FHIA18	21600	cu_1-18	CU1S2	Location 1	Macho3/4
cuba	2	60dpi	0.00112	FHIA18	29440	cu_1-18	CU1S2	Location 1	Macho3/4
cuba	2	60dpi	0.00904	FHIA18	11280	cu_1-18	CU1S2	Location 1	Macho3/4
cuba	2	60dpi	0.4436	Macho	29440	cu_1-18	CU1S2	Location 1	Macho3/4
cuba	2	60dpi	0.52504	Macho	11280	cu_1-18	CU1S2	Location 1	Macho3/4
cuba	2	60dpi	0.78224	Cavendish	14240	cu_1-19	CU1S2	Location 1	Macho3/4
cuba	2	60dpi	1.86464	Cavendish	9560	cu_1-19	CU1S2	Location 1	Macho3/4
cuba	2	60dpi	0.03304	FHIA18	27920	cu_1-19	CU1S2	Location 1	Macho3/4
cuba	2	60dpi	0.04456	FHIA18	9560	cu_1-19	CU1S2	Location 1	Macho3/4
cuba	2	60dpi	0.04872	FHIA18	14240	cu_1-19	CU1S2	Location 1	Macho3/4
cuba	2	60dpi	0.41768	Macho	27920	cu_1-19	CU1S2	Location 1	Macho3/4
cuba	2	60dpi	0.69672	Macho	9560	cu_1-19	CU1S2	Location 1	Macho3/4
cuba	2	60dpi	3.44064	Macho	14240	cu_1-19	CU1S2	Location 1	Macho3/4
cuba	2	60dpi	0.36912	Cavendish	26640	cu_1-20	CU1S2	Location 1	Macho3/4
cuba	2	60dpi	0.41064	Cavendish	10320	cu_1-20	CU1S2	Location 1	Macho3/4
cuba	2	60dpi	0.00496	FHIA18	23080	cu_1-20	CU1S2	Location 1	Macho3/4
cuba	2	60dpi	0	FHIA18	26640	cu_1-20	CU1S2	Location 1	Macho3/4
cuba	2	60dpi	0.03856	FHIA18	10320	cu_1-20	CU1S2	Location 1	Macho3/4
cuba	2	60dpi	0.44	Macho	10320	cu_1-20	CU1S2	Location 1	Macho3/4
cuba	2	60dpi	0.53304	Macho	26640	cu_1-20	CU1S2	Location 1	Macho3/4
cuba	2	60dpi	0.8816	Cavendish	28880	cu_1-21	CU1S2	Location 1	Macho3/4
cuba	2	60dpi	0.0232	FHIA18	16960	cu_1-21	CU1S2	Location 1	Macho3/4
cuba	2	60dpi	0.03552	FHIA18	28880	cu_1-21	CU1S2	Location 1	Macho3/4
cuba	2	60dpi	0.09536	FHIA18	8320	cu_1-21	CU1S2	Location 1	Macho3/4
cuba	2	60dpi	1.8636	Macho	28880	cu_1-21	CU1S2	Location 1	Macho3/4
cuba	2	60dpi	0.00216	Cavendish	8640	cu_1-22	CU1S2	Location 1	Macho3/4
cuba	2	60dpi	0.09104	Cavendish	8640	cu_1-22	CU1S2	Location 1	Macho3/4
cuba	2	60dpi	0.01216	Cavendish	8640	cu_1-22	CU1S2	Location 1	Macho3/4
cuba	2	60dpi	0	FHIA18	8640	cu_1-22	CU1S2	Location 1	Macho3/4
cuba	2	60dpi	0.01552	FHIA18	8640	cu_1-22	CU1S2	Location 1	Macho3/4
cuba	2	60dpi	0.05464	FHIA18	8640	cu_1-22	CU1S2	Location 1	Macho3/4
cuba	2	60dpi	0.00632	Macho	8640	cu_1-22	CU1S2	Location 1	Macho3/4
cuba	2	60dpi	0.32424	Macho	8640	cu_1-22	CU1S2	Location 1	Macho3/4
cuba	2	60dpi	0.02128	Macho	8640	cu_1-22	CU1S2	Location 1	Macho3/4
cuba	2	60dpi	0.00704	Cavendish	5160	cu_1-23	CU1S2	Location 1	Macho3/4
cuba	2	60dpi	0	Cavendish	5160	cu_1-23	CU1S2	Location 1	Macho3/4
cuba	2	60dpi	0	FHIA18	5160	cu_1-23	CU1S2	Location 1	Macho3/4
cuba	2	60dpi	0.03	FHIA18	5160	cu_1-23	CU1S2	Location 1	Macho3/4
cuba	2	60dpi	0.04864	FHIA18	5160	cu_1-23	CU1S2	Location 1	Macho3/4
cuba	2	60dpi	0	Macho	5160	cu_1-23	CU1S2	Location 1	Macho3/4
cuba	2	60dpi	0.03968	Macho	5160	cu_1-23	CU1S2	Location 1	Macho3/4
cuba	2	60dpi	1.29528	Cavendish	25480	cu_1-25	CU1S2	Location 1	Macho3/4
cuba	2	60dpi	0.54616	Cavendish	17920	cu_1-25	CU1S2	Location 1	Macho3/4
cuba	2	60dpi	0	FHIA18	7680	cu_1-25	CU1S2	Location 1	Macho3/4
cuba	2	60dpi	0	FHIA18	25480	cu_1-25	CU1S2	Location 1	Macho3/4
cuba	2	60dpi	0.1892	FHIA18	17920	cu_1-25	CU1S2	Location 1	Macho3/4
cuba	2	60dpi	0.52344	Macho	25480	cu_1-25	CU1S2	Location 1	Macho3/4
cuba	2	60dpi	0.91888	Macho	17920	cu_1-25	CU1S2	Location 1	Macho3/4
cuba	2	60dpi	1.26184	Cavendish	29400	cu_1-27	CU1S2	Location 1	Macho3/4
cuba	2	60dpi	1.24672	Cavendish	8880	cu_1-27	CU1S2	Location 1	Macho3/4
cuba	2	60dpi	0.0012	FHIA18	13440	cu_1-27	CU1S2	Location 1	Macho3/4
cuba	2	60dpi	0	FHIA18	29400	cu_1-27	CU1S2	Location 1	Macho3/4
cuba	2	60dpi	0.0064	FHIA18	8880	cu_1-27	CU1S2	Location 1	Macho3/4
cuba	2	60dpi	0.01424	Cavendish	27040	cu_1-29	CU1S2	Location 1	Macho3/4
cuba	2	60dpi	0.232	Cavendish	7240	cu_1-29	CU1S2	Location 1	Macho3/4
cuba	2	60dpi	0.41096	Cavendish	14000	cu_1-29	CU1S2	Location 1	Macho3/4
cuba	2	60dpi	0.02864	FHIA18	27040	cu_1-29	CU1S2	Location 1	Macho3/4
cuba	2	60dpi	0.14544	FHIA18	14000	cu_1-29	CU1S2	Location 1	Macho3/4
cuba	2	60dpi	0.09824	FHIA18	7240	cu_1-29	CU1S2	Location 1	Macho3/4
cuba	2	60dpi	0.48624	Macho	7240	cu_1-29	CU1S2	Location 1	Macho3/4
cuba	2	60dpi	0.59112	Macho	14000	cu_1-29	CU1S2	Location 1	Macho3/4
cuba	2	60dpi	2.25608	Cavendish	18480	cu_1-3	CU1S2	Location 1	Macho3/4
cuba	2	60dpi	0.00088	FHIA18	18480	cu_1-3	CU1S2	Location 1	Macho3/4
cuba	2	60dpi	0	FHIA18	31640	cu_1-3	CU1S2	Location 1	Macho3/4
cuba	2	60dpi	1.90248	Macho	11480	cu_1-3	CU1S2	Location 1	Macho3/4
cuba	2	60dpi	0.09248	Cavendish	27600	cu_1-30	CU1S2	Location 1	Macho3/4
cuba	2	60dpi	0.35776	Cavendish	14880	cu_1-30	CU1S2	Location 1	Macho3/4
cuba	2	60dpi	0.00664	FHIA18	21360	cu_1-30	CU1S2	Location 1	Macho3/4
cuba	2	60dpi	0.07248	FHIA18	27600	cu_1-30	CU1S2	Location 1	Macho3/4
cuba	2	60dpi	0.20504	FHIA18	14880	cu_1-30	CU1S2	Location 1	Macho3/4
cuba	2	60dpi	0.10912	Macho	14880	cu_1-30	CU1S2	Location 1	Macho3/4
cuba	2	60dpi	0.57264	Macho	21360	cu_1-30	CU1S2	Location 1	Macho3/4
cuba	2	60dpi	0.28744	Cavendish	10560	cu_1-31	CU1S2	Location 1	Macho3/4
cuba	2	60dpi	0.3292	Cavendish	32280	cu_1-31	CU1S2	Location 1	Macho3/4
cuba	2	60dpi	0.9028	Cavendish	21760	cu_1-31	CU1S2	Location 1	Macho3/4
cuba	2	60dpi	0.00096	FHIA18	10560	cu_1-31	CU1S2	Location 1	Macho3/4
cuba	2	60dpi	0.008	FHIA18	21760	cu_1-31	CU1S2	Location 1	Macho3/4
cuba	2	60dpi	0.0212	FHIA18	32280	cu_1-31	CU1S2	Location 1	Macho3/4
cuba	2	60dpi	0.26104	Macho	32280	cu_1-31	CU1S2	Location 1	Macho3/4
cuba	2	60dpi	0.30464	Macho	10560	cu_1-31	CU1S2	Location 1	Macho3/4
cuba	2	60dpi	0.19856	Cavendish	15040	cu_1-33	CU1S2	Location 1	Macho3/4
cuba	2	60dpi	0.00096	FHIA18	15040	cu_1-33	CU1S2	Location 1	Macho3/4
cuba	2	60dpi	0.00336	FHIA18	8080	cu_1-33	CU1S2	Location 1	Macho3/4
cuba	2	60dpi	0.3216	FHIA18	31760	cu_1-33	CU1S2	Location 1	Macho3/4
cuba	2	60dpi	0.27792	Macho	31760	cu_1-33	CU1S2	Location 1	Macho3/4
cuba	2	60dpi	0.18608	Macho	8080	cu_1-33	CU1S2	Location 1	Macho3/4
cuba	2	60dpi	0.42208	Cavendish	17400	cu_1-34	CU1S2	Location 1	Macho3/4
cuba	2	60dpi	0.40104	Cavendish	9520	cu_1-34	CU1S2	Location 1	Macho3/4
cuba	2	60dpi	0.00344	FHIA18	9520	cu_1-34	CU1S2	Location 1	Macho3/4
cuba	2	60dpi	0	FHIA18	17400	cu_1-34	CU1S2	Location 1	Macho3/4
cuba	2	60dpi	0.9576	Macho	17400	cu_1-34	CU1S2	Location 1	Macho3/4
cuba	2	60dpi	0.98496	Cavendish	24120	cu_1-36	CU1S2	Location 1	Macho3/4
cuba	2	60dpi	0.79016	Cavendish	5160	cu_1-36	CU1S2	Location 1	Macho3/4
cuba	2	60dpi	0	FHIA18	16240	cu_1-36	CU1S2	Location 1	Macho3/4
cuba	2	60dpi	0.01872	FHIA18	5160	cu_1-36	CU1S2	Location 1	Macho3/4
cuba	2	60dpi	0.06376	FHIA18	24120	cu_1-36	CU1S2	Location 1	Macho3/4
cuba	2	60dpi	0.22672	Macho	16240	cu_1-36	CU1S2	Location 1	Macho3/4
cuba	2	60dpi	2.02704	Cavendish	31600	cu_1-37	CU1S2	Location 1	Macho3/4
cuba	2	60dpi	2.33256	Cavendish	20000	cu_1-37	CU1S2	Location 1	Macho3/4
cuba	2	60dpi	0.00128	FHIA18	31600	cu_1-37	CU1S2	Location 1	Macho3/4
cuba	2	60dpi	0.00432	FHIA18	20000	cu_1-37	CU1S2	Location 1	Macho3/4
cuba	2	60dpi	0.04376	FHIA18	10880	cu_1-37	CU1S2	Location 1	Macho3/4
cuba	2	60dpi	0.61544	Macho	20000	cu_1-37	CU1S2	Location 1	Macho3/4
cuba	2	60dpi	0.63296	Cavendish	28720	cu_1-38	CU1S2	Location 1	Macho3/4
cuba	2	60dpi	0.00304	FHIA18	14680	cu_1-38	CU1S2	Location 1	Macho3/4
cuba	2	60dpi	0.0012	FHIA18	28720	cu_1-38	CU1S2	Location 1	Macho3/4
cuba	2	60dpi	0.15328	Macho	14680	cu_1-38	CU1S2	Location 1	Macho3/4
cuba	2	60dpi	0.44136	Macho	28720	cu_1-38	CU1S2	Location 1	Macho3/4
cuba	2	60dpi	0.46808	Cavendish	31280	cu_1-39	CU1S2	Location 1	Macho3/4
cuba	2	60dpi	0.60048	Cavendish	21760	cu_1-39	CU1S2	Location 1	Macho3/4
cuba	2	60dpi	0.3604	Cavendish	11800	cu_1-39	CU1S2	Location 1	Macho3/4
cuba	2	60dpi	0.00112	FHIA18	11800	cu_1-39	CU1S2	Location 1	Macho3/4
cuba	2	60dpi	0.00272	FHIA18	31280	cu_1-39	CU1S2	Location 1	Macho3/4
cuba	2	60dpi	0.02136	FHIA18	21760	cu_1-39	CU1S2	Location 1	Macho3/4
cuba	2	60dpi	0.44312	Macho	31280	cu_1-39	CU1S2	Location 1	Macho3/4
cuba	2	60dpi	0.18264	Macho	11800	cu_1-39	CU1S2	Location 1	Macho3/4
cuba	2	60dpi	2.51584	Macho	21760	cu_1-39	CU1S2	Location 1	Macho3/4
cuba	2	60dpi	0.4764	Cavendish	30880	cu_1-4	CU1S2	Location 1	Macho3/4
cuba	2	60dpi	0.68392	Cavendish	9600	cu_1-4	CU1S2	Location 1	Macho3/4
cuba	2	60dpi	0	FHIA18	19920	cu_1-4	CU1S2	Location 1	Macho3/4
cuba	2	60dpi	0.0012	FHIA18	30880	cu_1-4	CU1S2	Location 1	Macho3/4
cuba	2	60dpi	0.13792	FHIA18	9600	cu_1-4	CU1S2	Location 1	Macho3/4
cuba	2	60dpi	0.388	Macho	19920	cu_1-4	CU1S2	Location 1	Macho3/4
cuba	2	60dpi	0.21784	Macho	30880	cu_1-4	CU1S2	Location 1	Macho3/4
cuba	2	60dpi	1.30128	Cavendish	33160	cu_1-40	CU1S2	Location 1	Macho3/4
cuba	2	60dpi	0.22272	FHIA18	19800	cu_1-40	CU1S2	Location 1	Macho3/4
cuba	2	60dpi	1.85152	FHIA18	33160	cu_1-40	CU1S2	Location 1	Macho3/4
cuba	2	60dpi	1.11392	FHIA18	12760	cu_1-40	CU1S2	Location 1	Macho3/4
cuba	2	60dpi	0.2064	Macho	12760	cu_1-40	CU1S2	Location 1	Macho3/4
cuba	2	60dpi	0.64744	Macho	33160	cu_1-40	CU1S2	Location 1	Macho3/4
cuba	2	60dpi	0.61568	Cavendish	30440	cu_1-43	CU1R2	Location 1	FHIA18
cuba	2	60dpi	2.43192	Cavendish	9680	cu_1-43	CU1R2	Location 1	FHIA18
cuba	2	60dpi	1.34512	Cavendish	16880	cu_1-43	CU1R2	Location 1	FHIA18
cuba	2	60dpi	0.06808	FHIA18	30440	cu_1-43	CU1R2	Location 1	FHIA18
cuba	2	60dpi	0.13352	FHIA18	16880	cu_1-43	CU1R2	Location 1	FHIA18
cuba	2	60dpi	1.86896	FHIA18	9680	cu_1-43	CU1R2	Location 1	FHIA18
cuba	2	60dpi	0.45352	Cavendish	22640	cu_1-48	CU1R2	Location 1	FHIA18
cuba	2	60dpi	0.31328	FHIA18	17080	cu_1-48	CU1R2	Location 1	FHIA18
cuba	2	60dpi	0.26656	FHIA18	22640	cu_1-48	CU1R2	Location 1	FHIA18
cuba	2	60dpi	1.55816	FHIA18	10400	cu_1-48	CU1R2	Location 1	FHIA18
cuba	2	60dpi	0.35936	Macho	17080	cu_1-48	CU1R2	Location 1	FHIA18
cuba	2	60dpi	0.28864	Macho	22640	cu_1-48	CU1R2	Location 1	FHIA18
cuba	2	60dpi	0.06064	Cavendish	5920	cu_1-49	CU1R2	Location 1	FHIA18
cuba	2	60dpi	0.04416	Cavendish	5920	cu_1-49	CU1R2	Location 1	FHIA18
cuba	2	60dpi	0.05208	Cavendish	5920	cu_1-49	CU1R2	Location 1	FHIA18
cuba	2	60dpi	0.07824	FHIA18	5920	cu_1-49	CU1R2	Location 1	FHIA18
cuba	2	60dpi	0.10208	FHIA18	5920	cu_1-49	CU1R2	Location 1	FHIA18
cuba	2	60dpi	0.21368	FHIA18	5920	cu_1-49	CU1R2	Location 1	FHIA18
cuba	2	60dpi	0.6408	Macho	5920	cu_1-49	CU1R2	Location 1	FHIA18
cuba	2	60dpi	0.48392	Macho	5920	cu_1-49	CU1R2	Location 1	FHIA18
cuba	2	60dpi	0.58264	Macho	5920	cu_1-49	CU1R2	Location 1	FHIA18
cuba	2	60dpi	0.25336	Cavendish	30560	cu_1-5	CU1S2	Location 1	Macho3/4
cuba	2	60dpi	0.5424	Cavendish	18600	cu_1-5	CU1S2	Location 1	Macho3/4
cuba	2	60dpi	1.54576	Cavendish	9200	cu_1-5	CU1S2	Location 1	Macho3/4
cuba	2	60dpi	0	FHIA18	30560	cu_1-5	CU1S2	Location 1	Macho3/4
cuba	2	60dpi	0.02608	FHIA18	18600	cu_1-5	CU1S2	Location 1	Macho3/4
cuba	2	60dpi	0.46624	Cavendish	8600	cu_1-52	CU1R2	Location 1	FHIA18
cuba	2	60dpi	0.5004	Cavendish	13440	cu_1-52	CU1R2	Location 1	FHIA18
cuba	2	60dpi	0.00656	FHIA18	27360	cu_1-52	CU1R2	Location 1	FHIA18
cuba	2	60dpi	0.21512	FHIA18	8600	cu_1-52	CU1R2	Location 1	FHIA18
cuba	2	60dpi	1.43032	FHIA18	13440	cu_1-52	CU1R2	Location 1	FHIA18
cuba	2	60dpi	2.16632	Macho	8600	cu_1-52	CU1R2	Location 1	FHIA18
cuba	2	60dpi	0.90672	Cavendish	10360	cu_1-53	CU1R2	Location 1	FHIA18
cuba	2	60dpi	0.31208	Cavendish	16320	cu_1-53	CU1R2	Location 1	FHIA18
cuba	2	60dpi	0.10712	FHIA18	27120	cu_1-53	CU1R2	Location 1	FHIA18
cuba	2	60dpi	0.11072	FHIA18	10360	cu_1-53	CU1R2	Location 1	FHIA18
cuba	2	60dpi	0.03424	Macho	16320	cu_1-53	CU1R2	Location 1	FHIA18
cuba	2	60dpi	0.31384	Macho	27120	cu_1-53	CU1R2	Location 1	FHIA18
cuba	2	60dpi	0.1512	Macho	10360	cu_1-53	CU1R2	Location 1	FHIA18
cuba	2	60dpi	1.64176	Cavendish	12680	cu_1-54	CU1R2	Location 1	FHIA18
cuba	2	60dpi	1.02544	Cavendish	28200	cu_1-54	CU1R2	Location 1	FHIA18
cuba	2	60dpi	0.4212	FHIA18	28200	cu_1-54	CU1R2	Location 1	FHIA18
cuba	2	60dpi	0.76008	FHIA18	12680	cu_1-54	CU1R2	Location 1	FHIA18
cuba	2	60dpi	0.99168	FHIA18	17000	cu_1-54	CU1R2	Location 1	FHIA18
cuba	2	60dpi	0.26016	Cavendish	15640	cu_1-56	CU1R2	Location 1	FHIA18
cuba	2	60dpi	0.77592	Cavendish	10680	cu_1-56	CU1R2	Location 1	FHIA18
cuba	2	60dpi	0.3096	FHIA18	15640	cu_1-56	CU1R2	Location 1	FHIA18
cuba	2	60dpi	0.2132	FHIA18	28640	cu_1-56	CU1R2	Location 1	FHIA18
cuba	2	60dpi	0.94296	FHIA18	10680	cu_1-56	CU1R2	Location 1	FHIA18
cuba	2	60dpi	0.67704	Macho	28640	cu_1-56	CU1R2	Location 1	FHIA18
cuba	2	60dpi	1.12736	Macho	10680	cu_1-56	CU1R2	Location 1	FHIA18
cuba	2	60dpi	0.51424	Cavendish	21320	cu_1-58	CU1R2	Location 1	FHIA18
cuba	2	60dpi	0.00968	FHIA18	21320	cu_1-58	CU1R2	Location 1	FHIA18
cuba	2	60dpi	0.01688	FHIA18	28680	cu_1-58	CU1R2	Location 1	FHIA18
cuba	2	60dpi	0.65528	FHIA18	6760	cu_1-58	CU1R2	Location 1	FHIA18
cuba	2	60dpi	0.22664	Macho	28680	cu_1-58	CU1R2	Location 1	FHIA18
cuba	2	60dpi	0.27304	Cavendish	25400	cu_1-59	CU1R2	Location 1	FHIA18
cuba	2	60dpi	2.67808	Cavendish	7880	cu_1-59	CU1R2	Location 1	FHIA18
cuba	2	60dpi	0.2008	FHIA18	25400	cu_1-59	CU1R2	Location 1	FHIA18
cuba	2	60dpi	0.1632	FHIA18	7880	cu_1-59	CU1R2	Location 1	FHIA18
cuba	2	60dpi	0.42776	FHIA18	16920	cu_1-59	CU1R2	Location 1	FHIA18
cuba	2	60dpi	0.0112	Cavendish	4880	cu_1-6	CU1S2	Location 1	Macho3/4
cuba	2	60dpi	0	FHIA18	4880	cu_1-6	CU1S2	Location 1	Macho3/4
cuba	2	60dpi	0.0116	FHIA18	4880	cu_1-6	CU1S2	Location 1	Macho3/4
cuba	2	60dpi	0.08624	FHIA18	4880	cu_1-6	CU1S2	Location 1	Macho3/4
cuba	2	60dpi	0	Macho	4880	cu_1-6	CU1S2	Location 1	Macho3/4
cuba	2	60dpi	0.03936	Macho	4880	cu_1-6	CU1S2	Location 1	Macho3/4
cuba	2	60dpi	0.17048	Macho	4880	cu_1-6	CU1S2	Location 1	Macho3/4
cuba	2	60dpi	0.1344	Cavendish	8960	cu_1-61	CU1R2	Location 1	FHIA18
cuba	2	60dpi	0.0112	FHIA18	29600	cu_1-61	CU1R2	Location 1	FHIA18
cuba	2	60dpi	0.5012	FHIA18	8960	cu_1-61	CU1R2	Location 1	FHIA18
cuba	2	60dpi	0.92296	FHIA18	20840	cu_1-61	CU1R2	Location 1	FHIA18
cuba	2	60dpi	0.2404	Macho	29600	cu_1-61	CU1R2	Location 1	FHIA18
cuba	2	60dpi	0.79128	Macho	20840	cu_1-61	CU1R2	Location 1	FHIA18
cuba	2	60dpi	0	Cavendish	8680	cu_1-62	CU1R2	Location 1	FHIA18
cuba	2	60dpi	0.07088	Cavendish	8680	cu_1-62	CU1R2	Location 1	FHIA18
cuba	2	60dpi	0.01216	FHIA18	8680	cu_1-62	CU1R2	Location 1	FHIA18
cuba	2	60dpi	0.02048	FHIA18	8680	cu_1-62	CU1R2	Location 1	FHIA18
cuba	2	60dpi	0.13352	FHIA18	8680	cu_1-62	CU1R2	Location 1	FHIA18
cuba	2	60dpi	0.01912	Macho	8680	cu_1-62	CU1R2	Location 1	FHIA18
cuba	2	60dpi	0.19464	Macho	8680	cu_1-62	CU1R2	Location 1	FHIA18
cuba	2	60dpi	0.03032	Macho	8680	cu_1-62	CU1R2	Location 1	FHIA18
cuba	2	60dpi	0.37968	Cavendish	23760	cu_1-64	CU1R2	Location 1	FHIA18
cuba	2	60dpi	0.59856	Cavendish	13680	cu_1-64	CU1R2	Location 1	FHIA18
cuba	2	60dpi	0.0416	FHIA18	23760	cu_1-64	CU1R2	Location 1	FHIA18
cuba	2	60dpi	0.69264	FHIA18	8980	cu_1-64	CU1R2	Location 1	FHIA18
cuba	2	60dpi	0.07632	Macho	23760	cu_1-64	CU1R2	Location 1	FHIA18
cuba	2	60dpi	0.36672	Macho	8980	cu_1-64	CU1R2	Location 1	FHIA18
cuba	2	60dpi	0.5608	Macho	13680	cu_1-64	CU1R2	Location 1	FHIA18
cuba	2	60dpi	0.87536	Cavendish	16940	cu_1-65	CU1R2	Location 1	FHIA18
cuba	2	60dpi	0.94592	Cavendish	10720	cu_1-65	CU1R2	Location 1	FHIA18
cuba	2	60dpi	0.36984	FHIA18	16940	cu_1-65	CU1R2	Location 1	FHIA18
cuba	2	60dpi	1.00384	FHIA18	26800	cu_1-65	CU1R2	Location 1	FHIA18
cuba	2	60dpi	0.08808	Macho	16940	cu_1-65	CU1R2	Location 1	FHIA18
cuba	2	60dpi	0.69832	Macho	26800	cu_1-65	CU1R2	Location 1	FHIA18
cuba	2	60dpi	1.71608	Macho	10720	cu_1-65	CU1R2	Location 1	FHIA18
cuba	2	60dpi	1.10464	Cavendish	9840	cu_1-67	CU1R2	Location 1	FHIA18
cuba	2	60dpi	0.80904	Cavendish	18160	cu_1-67	CU1R2	Location 1	FHIA18
cuba	2	60dpi	0.81152	Cavendish	30720	cu_1-67	CU1R2	Location 1	FHIA18
cuba	2	60dpi	0.00568	FHIA18	30720	cu_1-67	CU1R2	Location 1	FHIA18
cuba	2	60dpi	0.3748	FHIA18	9840	cu_1-67	CU1R2	Location 1	FHIA18
cuba	2	60dpi	0.67104	FHIA18	18160	cu_1-67	CU1R2	Location 1	FHIA18
cuba	2	60dpi	0.35704	Macho	30720	cu_1-67	CU1R2	Location 1	FHIA18
cuba	2	60dpi	1.80216	Macho	9840	cu_1-67	CU1R2	Location 1	FHIA18
cuba	2	60dpi	1.0012	Macho	18160	cu_1-67	CU1R2	Location 1	FHIA18
cuba	2	60dpi	0.2128	Cavendish	6800	cu_1-69	CU1R2	Location 1	FHIA18
cuba	2	60dpi	0.61064	Cavendish	14080	cu_1-69	CU1R2	Location 1	FHIA18
cuba	2	60dpi	0.01912	FHIA18	14080	cu_1-69	CU1R2	Location 1	FHIA18
cuba	2	60dpi	0.1548	FHIA18	6800	cu_1-69	CU1R2	Location 1	FHIA18
cuba	2	60dpi	0.01024	Macho	14080	cu_1-69	CU1R2	Location 1	FHIA18
cuba	2	60dpi	0.04168	Cavendish	20880	cu_1-7	CU1S2	Location 1	Macho3/4
cuba	2	60dpi	0.18832	Cavendish	35120	cu_1-7	CU1S2	Location 1	Macho3/4
cuba	2	60dpi	2.08368	Cavendish	8480	cu_1-7	CU1S2	Location 1	Macho3/4
cuba	2	60dpi	0	FHIA18	8480	cu_1-7	CU1S2	Location 1	Macho3/4
cuba	2	60dpi	0.0056	FHIA18	20880	cu_1-7	CU1S2	Location 1	Macho3/4
cuba	2	60dpi	0.06096	Macho	20880	cu_1-7	CU1S2	Location 1	Macho3/4
cuba	2	60dpi	0.20304	Macho	20880	cu_1-7	CU1S2	Location 1	Macho3/4
cuba	2	60dpi	0.18816	Cavendish	9320	cu_1-70	CU1R2	Location 1	FHIA18
cuba	2	60dpi	0.27056	Cavendish	17920	cu_1-70	CU1R2	Location 1	FHIA18
cuba	2	60dpi	0.20432	Cavendish	24040	cu_1-70	CU1R2	Location 1	FHIA18
cuba	2	60dpi	0.028	FHIA18	24040	cu_1-70	CU1R2	Location 1	FHIA18
cuba	2	60dpi	0.4564	FHIA18	17920	cu_1-70	CU1R2	Location 1	FHIA18
cuba	2	60dpi	1.49504	Macho	24040	cu_1-70	CU1R2	Location 1	FHIA18
cuba	2	60dpi	0.71176	Macho	9320	cu_1-70	CU1R2	Location 1	FHIA18
cuba	2	60dpi	0.03312	Cavendish	12960	cu_1-72	CU1R2	Location 1	FHIA18
cuba	2	60dpi	0.31896	Cavendish	27360	cu_1-72	CU1R2	Location 1	FHIA18
cuba	2	60dpi	1.98448	Cavendish	8480	cu_1-72	CU1R2	Location 1	FHIA18
cuba	2	60dpi	0.64832	FHIA18	8480	cu_1-72	CU1R2	Location 1	FHIA18
cuba	2	60dpi	0.8152	FHIA18	27360	cu_1-72	CU1R2	Location 1	FHIA18
cuba	2	60dpi	0.07472	Macho	12960	cu_1-72	CU1R2	Location 1	FHIA18
cuba	2	60dpi	0.51776	Macho	27360	cu_1-72	CU1R2	Location 1	FHIA18
cuba	2	60dpi	1.12296	Cavendish	9560	cu_1-73	CU1R2	Location 1	FHIA18
cuba	2	60dpi	2.58408	Cavendish	15040	cu_1-73	CU1R2	Location 1	FHIA18
cuba	2	60dpi	0.15184	FHIA18	27080	cu_1-73	CU1R2	Location 1	FHIA18
cuba	2	60dpi	0.1184	FHIA18	9560	cu_1-73	CU1R2	Location 1	FHIA18
cuba	2	60dpi	0.20064	FHIA18	15040	cu_1-73	CU1R2	Location 1	FHIA18
cuba	2	60dpi	0.26616	Macho	15040	cu_1-73	CU1R2	Location 1	FHIA18
cuba	2	60dpi	0.82248	Macho	27080	cu_1-73	CU1R2	Location 1	FHIA18
cuba	2	60dpi	0.4144	Cavendish	20880	cu_1-74	CU1R2	Location 1	FHIA18
cuba	2	60dpi	0.36024	Cavendish	9600	cu_1-74	CU1R2	Location 1	FHIA18
cuba	2	60dpi	0.15848	Cavendish	27560	cu_1-74	CU1R2	Location 1	FHIA18
cuba	2	60dpi	0.01464	FHIA18	20880	cu_1-74	CU1R2	Location 1	FHIA18
cuba	2	60dpi	0.41072	Macho	9600	cu_1-74	CU1R2	Location 1	FHIA18
cuba	2	60dpi	0.68248	Macho	20880	cu_1-74	CU1R2	Location 1	FHIA18
cuba	2	60dpi	0.048	Cavendish	4600	cu_1-75	CU1R2	Location 1	FHIA18
cuba	2	60dpi	0.01704	Cavendish	4600	cu_1-75	CU1R2	Location 1	FHIA18
cuba	2	60dpi	0.2696	Cavendish	4600	cu_1-75	CU1R2	Location 1	FHIA18
cuba	2	60dpi	0.02736	FHIA18	4600	cu_1-75	CU1R2	Location 1	FHIA18
cuba	2	60dpi	0.02656	FHIA18	4600	cu_1-75	CU1R2	Location 1	FHIA18
cuba	2	60dpi	0.084	FHIA18	4600	cu_1-75	CU1R2	Location 1	FHIA18
cuba	2	60dpi	0.24752	Macho	4600	cu_1-75	CU1R2	Location 1	FHIA18
cuba	2	60dpi	0.21792	Macho	4600	cu_1-75	CU1R2	Location 1	FHIA18
cuba	2	60dpi	0.30512	Cavendish	29400	cu_1-76	CU1R2	Location 1	FHIA18
cuba	2	60dpi	0.27048	Cavendish	9240	cu_1-76	CU1R2	Location 1	FHIA18
cuba	2	60dpi	0.4912	Cavendish	15320	cu_1-76	CU1R2	Location 1	FHIA18
cuba	2	60dpi	0.13088	FHIA18	29400	cu_1-76	CU1R2	Location 1	FHIA18
cuba	2	60dpi	1.08544	FHIA18	15320	cu_1-76	CU1R2	Location 1	FHIA18
cuba	2	60dpi	0.24936	Macho	29400	cu_1-76	CU1R2	Location 1	FHIA18
cuba	2	60dpi	0.57928	Macho	15320	cu_1-76	CU1R2	Location 1	FHIA18
cuba	2	60dpi	2.67608	Macho	9240	cu_1-76	CU1R2	Location 1	FHIA18
cuba	2	60dpi	0.36848	Cavendish	26720	cu_1-77	CU1R2	Location 1	FHIA18
cuba	2	60dpi	0.32768	Cavendish	17600	cu_1-77	CU1R2	Location 1	FHIA18
cuba	2	60dpi	2.5112	Cavendish	8520	cu_1-77	CU1R2	Location 1	FHIA18
cuba	2	60dpi	0.26432	FHIA18	26720	cu_1-77	CU1R2	Location 1	FHIA18
cuba	2	60dpi	0.49976	FHIA18	17600	cu_1-77	CU1R2	Location 1	FHIA18
cuba	2	60dpi	0.57544	FHIA18	8520	cu_1-77	CU1R2	Location 1	FHIA18
cuba	2	60dpi	0.09608	Cavendish	25600	cu_1-78	CU1R2	Location 1	FHIA18
cuba	2	60dpi	0.26672	Cavendish	10800	cu_1-78	CU1R2	Location 1	FHIA18
cuba	2	60dpi	0.48056	Cavendish	17960	cu_1-78	CU1R2	Location 1	FHIA18
cuba	2	60dpi	0.14144	FHIA18	17960	cu_1-78	CU1R2	Location 1	FHIA18
cuba	2	60dpi	0.15656	Macho	25600	cu_1-78	CU1R2	Location 1	FHIA18
cuba	2	60dpi	0.00104	Cavendish	18400	cu_1-79	CU1R2	Location 1	FHIA18
cuba	2	60dpi	0	FHIA18	11160	cu_1-79	CU1R2	Location 1	FHIA18
cuba	2	60dpi	0	FHIA18	18400	cu_1-79	CU1R2	Location 1	FHIA18
cuba	2	60dpi	0.14496	FHIA18	29960	cu_1-79	CU1R2	Location 1	FHIA18
cuba	2	60dpi	0.08104	Macho	29960	cu_1-79	CU1R2	Location 1	FHIA18
cuba	2	60dpi	0.74592	Cavendish	10120	cu_1-80	CU1R2	Location 1	FHIA18
cuba	2	60dpi	1.0792	Cavendish	17400	cu_1-80	CU1R2	Location 1	FHIA18
cuba	2	60dpi	1.98664	Cavendish	32320	cu_1-80	CU1R2	Location 1	FHIA18
cuba	2	60dpi	0.05416	FHIA18	17400	cu_1-80	CU1R2	Location 1	FHIA18
cuba	2	60dpi	0.29776	FHIA18	32320	cu_1-80	CU1R2	Location 1	FHIA18
cuba	2	60dpi	0.26776	FHIA18	10120	cu_1-80	CU1R2	Location 1	FHIA18
cuba	2	60dpi	0.24944	Macho	32320	cu_1-80	CU1R2	Location 1	FHIA18
cuba	2	60dpi	0.08872	Cavendish	10080	cu_1-81	CU1R2	Location 1	FHIA18
cuba	2	60dpi	0.37616	Cavendish	30800	cu_1-81	CU1R2	Location 1	FHIA18
cuba	2	60dpi	0.29984	Cavendish	14200	cu_1-81	CU1R2	Location 1	FHIA18
cuba	2	60dpi	0.04392	FHIA18	14200	cu_1-81	CU1R2	Location 1	FHIA18
cuba	2	60dpi	0.04256	FHIA18	10080	cu_1-81	CU1R2	Location 1	FHIA18
cuba	2	60dpi	0.50312	Macho	10080	cu_1-81	CU1R2	Location 1	FHIA18
cuba	2	60dpi	0.2532	Macho	30800	cu_1-81	CU1R2	Location 1	FHIA18
cuba	2	60dpi	0.02464	Cavendish	8240	cu_1-82	CU1R2	Location 1	FHIA18
cuba	2	60dpi	0.00752	Cavendish	8240	cu_1-82	CU1R2	Location 1	FHIA18
cuba	2	60dpi	0.00544	Cavendish	8240	cu_1-82	CU1R2	Location 1	FHIA18
cuba	2	60dpi	0	FHIA18	8240	cu_1-82	CU1R2	Location 1	FHIA18
cuba	2	60dpi	0.00312	FHIA18	8240	cu_1-82	CU1R2	Location 1	FHIA18
cuba	2	60dpi	0.00192	FHIA18	8240	cu_1-82	CU1R2	Location 1	FHIA18
cuba	2	60dpi	0	Macho	8240	cu_1-82	CU1R2	Location 1	FHIA18
cuba	2	60dpi	0.0044	Macho	8240	cu_1-82	CU1R2	Location 1	FHIA18
cuba	2	60dpi	0.032	Macho	8240	cu_1-82	CU1R2	Location 1	FHIA18
cuba	2	60dpi	0.08104	Cavendish	5800	cu_1-84	CU1R2	Location 1	FHIA18
cuba	2	60dpi	0.15472	Cavendish	5800	cu_1-84	CU1R2	Location 1	FHIA18
cuba	2	60dpi	0.0124	FHIA18	5800	cu_1-84	CU1R2	Location 1	FHIA18
cuba	2	60dpi	0.2808	FHIA18	5800	cu_1-84	CU1R2	Location 1	FHIA18
cuba	2	60dpi	0.07904	Macho	5800	cu_1-84	CU1R2	Location 1	FHIA18
cuba	2	60dpi	0.18968	Macho	5800	cu_1-84	CU1R2	Location 1	FHIA18
cuba	2	60dpi	0.08792	Macho	5800	cu_1-84	CU1R2	Location 1	FHIA18
cuba	2	60dpi	0.00208	Cavendish	17760	cu_1-85	CU1R2	Location 1	FHIA18
cuba	2	60dpi	0.0012	FHIA18	17760	cu_1-85	CU1R2	Location 1	FHIA18
cuba	2	60dpi	0.25336	FHIA18	28200	cu_1-85	CU1R2	Location 1	FHIA18
cuba	2	60dpi	0.06664	Macho	9480	cu_1-85	CU1R2	Location 1	FHIA18
cuba	2	60dpi	0.11272	Macho	28200	cu_1-85	CU1R2	Location 1	FHIA18
cuba	2	60dpi	0.00416	FHIA18	4200	cu_1-86	CU1R2	Location 1	FHIA18
cuba	2	60dpi	0.00648	FHIA18	4200	cu_1-86	CU1R2	Location 1	FHIA18
cuba	2	60dpi	0.08896	FHIA18	4200	cu_1-86	CU1R2	Location 1	FHIA18
cuba	2	60dpi	0	Macho	4200	cu_1-86	CU1R2	Location 1	FHIA18
cuba	2	60dpi	0.03392	Macho	4200	cu_1-86	CU1R2	Location 1	FHIA18
cuba	2	60dpi	0.0864	Cavendish	19960	cu_1-87	CU1R2	Location 1	FHIA18
cuba	2	60dpi	1.16736	Cavendish	9720	cu_1-87	CU1R2	Location 1	FHIA18
cuba	2	60dpi	0.022	FHIA18	27120	cu_1-87	CU1R2	Location 1	FHIA18
cuba	2	60dpi	0.1756	FHIA18	9720	cu_1-87	CU1R2	Location 1	FHIA18
cuba	2	60dpi	0.07608	FHIA18	19960	cu_1-87	CU1R2	Location 1	FHIA18
cuba	2	60dpi	0.3296	Macho	9720	cu_1-87	CU1R2	Location 1	FHIA18
cuba	2	60dpi	0.52264	Macho	27120	cu_1-87	CU1R2	Location 1	FHIA18
cuba	2	60dpi	0.7052	Cavendish	21440	cu_1-88	CU1R2	Location 1	FHIA18
cuba	2	60dpi	2.67704	Cavendish	30760	cu_1-88	CU1R2	Location 1	FHIA18
cuba	2	60dpi	0.50968	Cavendish	12200	cu_1-88	CU1R2	Location 1	FHIA18
cuba	2	60dpi	0.5416	FHIA18	21440	cu_1-88	CU1R2	Location 1	FHIA18
cuba	2	60dpi	0.3636	FHIA18	30760	cu_1-88	CU1R2	Location 1	FHIA18
cuba	2	60dpi	0.9004	FHIA18	12200	cu_1-88	CU1R2	Location 1	FHIA18
cuba	2	60dpi	1.36824	Macho	12200	cu_1-88	CU1R2	Location 1	FHIA18
cuba	2	60dpi	2.9732	Macho	21440	cu_1-88	CU1R2	Location 1	FHIA18
cuba	2	60dpi	0.01392	Cavendish	25120	cu_1-9	CU1S2	Location 1	Macho3/4
cuba	2	60dpi	0.22072	Cavendish	7040	cu_1-9	CU1S2	Location 1	Macho3/4
cuba	2	60dpi	0	FHIA18	14640	cu_1-9	CU1S2	Location 1	Macho3/4
cuba	2	60dpi	0	FHIA18	25120	cu_1-9	CU1S2	Location 1	Macho3/4
cuba	2	60dpi	0.04376	Macho	14640	cu_1-9	CU1S2	Location 1	Macho3/4
cuba	2	60dpi	0.14296	Macho	7040	cu_1-9	CU1S2	Location 1	Macho3/4
cuba	2	60dpi	0.1316	Cavendish	9760	cu_2-101	CU2R2	Location 2	FHIA18
cuba	2	60dpi	2.2768	Cavendish	30200	cu_2-101	CU2R2	Location 2	FHIA18
cuba	2	60dpi	2.46544	Cavendish	18320	cu_2-101	CU2R2	Location 2	FHIA18
cuba	2	60dpi	0.02144	FHIA18	18320	cu_2-101	CU2R2	Location 2	FHIA18
cuba	2	60dpi	0.09136	FHIA18	9760	cu_2-101	CU2R2	Location 2	FHIA18
cuba	2	60dpi	0.10072	FHIA18	30200	cu_2-101	CU2R2	Location 2	FHIA18
cuba	2	60dpi	0.37456	Macho	30200	cu_2-101	CU2R2	Location 2	FHIA18
cuba	2	60dpi	0.98688	Macho	9760	cu_2-101	CU2R2	Location 2	FHIA18
cuba	2	60dpi	0.00192	Cavendish	7080	cu_2-102	CU2R2	Location 2	FHIA18
cuba	2	60dpi	0.08448	Cavendish	7080	cu_2-102	CU2R2	Location 2	FHIA18
cuba	2	60dpi	0.08184	Cavendish	7080	cu_2-102	CU2R2	Location 2	FHIA18
cuba	2	60dpi	0	FHIA18	7080	cu_2-102	CU2R2	Location 2	FHIA18
cuba	2	60dpi	0.00168	FHIA18	7080	cu_2-102	CU2R2	Location 2	FHIA18
cuba	2	60dpi	0	Macho	7080	cu_2-102	CU2R2	Location 2	FHIA18
cuba	2	60dpi	0.02072	Macho	7080	cu_2-102	CU2R2	Location 2	FHIA18
cuba	2	60dpi	0.0244	Macho	7080	cu_2-102	CU2R2	Location 2	FHIA18
cuba	2	60dpi	0.14816	Cavendish	19040	cu_2-103	CU2R2	Location 2	FHIA18
cuba	2	60dpi	0.18248	Cavendish	29560	cu_2-103	CU2R2	Location 2	FHIA18
cuba	2	60dpi	0.584	Cavendish	10800	cu_2-103	CU2R2	Location 2	FHIA18
cuba	2	60dpi	0.02672	FHIA18	19040	cu_2-103	CU2R2	Location 2	FHIA18
cuba	2	60dpi	0.01376	FHIA18	29560	cu_2-103	CU2R2	Location 2	FHIA18
cuba	2	60dpi	0.19408	FHIA18	10800	cu_2-103	CU2R2	Location 2	FHIA18
cuba	2	60dpi	0.18272	Macho	29560	cu_2-103	CU2R2	Location 2	FHIA18
cuba	2	60dpi	0.622	Macho	19040	cu_2-103	CU2R2	Location 2	FHIA18
cuba	2	60dpi	0.05464	Cavendish	15600	cu_2-106	CU2R2	Location 2	FHIA18
cuba	2	60dpi	0.55744	Cavendish	30080	cu_2-106	CU2R2	Location 2	FHIA18
cuba	2	60dpi	0.61584	Cavendish	8800	cu_2-106	CU2R2	Location 2	FHIA18
cuba	2	60dpi	0.12216	FHIA18	8800	cu_2-106	CU2R2	Location 2	FHIA18
cuba	2	60dpi	0.20992	FHIA18	15600	cu_2-106	CU2R2	Location 2	FHIA18
cuba	2	60dpi	0.55352	FHIA18	30080	cu_2-106	CU2R2	Location 2	FHIA18
cuba	2	60dpi	0.16144	Macho	15600	cu_2-106	CU2R2	Location 2	FHIA18
cuba	2	60dpi	0.0812	Cavendish	33920	cu_2-107	CU2R2	Location 2	FHIA18
cuba	2	60dpi	0.26064	Cavendish	9440	cu_2-107	CU2R2	Location 2	FHIA18
cuba	2	60dpi	0.89424	Cavendish	21480	cu_2-107	CU2R2	Location 2	FHIA18
cuba	2	60dpi	0.0344	FHIA18	9440	cu_2-107	CU2R2	Location 2	FHIA18
cuba	2	60dpi	0.18032	FHIA18	21480	cu_2-107	CU2R2	Location 2	FHIA18
cuba	2	60dpi	0.3884	FHIA18	33920	cu_2-107	CU2R2	Location 2	FHIA18
cuba	2	60dpi	0.30752	Macho	21480	cu_2-107	CU2R2	Location 2	FHIA18
cuba	2	60dpi	1.53848	Macho	9440	cu_2-107	CU2R2	Location 2	FHIA18
cuba	2	60dpi	0.0208	Cavendish	31560	cu_2-110	CU2R2	Location 2	FHIA18
cuba	2	60dpi	0.24096	Cavendish	17600	cu_2-110	CU2R2	Location 2	FHIA18
cuba	2	60dpi	0.1988	FHIA18	17600	cu_2-110	CU2R2	Location 2	FHIA18
cuba	2	60dpi	0.72936	FHIA18	12760	cu_2-110	CU2R2	Location 2	FHIA18
cuba	2	60dpi	0.5788	FHIA18	31560	cu_2-110	CU2R2	Location 2	FHIA18
cuba	2	60dpi	1.32424	Macho	12760	cu_2-110	CU2R2	Location 2	FHIA18
cuba	2	60dpi	0.08928	Cavendish	27880	cu_2-112	CU2R2	Location 2	FHIA18
cuba	2	60dpi	0.14928	Cavendish	12560	cu_2-112	CU2R2	Location 2	FHIA18
cuba	2	60dpi	0.0248	FHIA18	27880	cu_2-112	CU2R2	Location 2	FHIA18
cuba	2	60dpi	0.0528	FHIA18	19120	cu_2-112	CU2R2	Location 2	FHIA18
cuba	2	60dpi	0.22168	FHIA18	12560	cu_2-112	CU2R2	Location 2	FHIA18
cuba	2	60dpi	0.0252	Macho	27880	cu_2-112	CU2R2	Location 2	FHIA18
cuba	2	60dpi	0.3576	Macho	19120	cu_2-112	CU2R2	Location 2	FHIA18
cuba	2	60dpi	0.39472	Macho	12560	cu_2-112	CU2R2	Location 2	FHIA18
cuba	2	60dpi	0.22768	Cavendish	20000	cu_2-114	CU2R2	Location 2	FHIA18
cuba	2	60dpi	0.27224	Cavendish	11920	cu_2-114	CU2R2	Location 2	FHIA18
cuba	2	60dpi	0.00928	FHIA18	31320	cu_2-114	CU2R2	Location 2	FHIA18
cuba	2	60dpi	0.05344	FHIA18	11920	cu_2-114	CU2R2	Location 2	FHIA18
cuba	2	60dpi	0.15008	FHIA18	20000	cu_2-114	CU2R2	Location 2	FHIA18
cuba	2	60dpi	0.31728	Macho	31320	cu_2-114	CU2R2	Location 2	FHIA18
cuba	2	60dpi	0.84616	Macho	20000	cu_2-114	CU2R2	Location 2	FHIA18
cuba	2	60dpi	0.24224	Cavendish	30280	cu_2-13	CU2S2	Location 2	Macho3/4
cuba	2	60dpi	0.00536	FHIA18	19640	cu_2-13	CU2S2	Location 2	Macho3/4
cuba	2	60dpi	0.0784	FHIA18	8000	cu_2-13	CU2S2	Location 2	Macho3/4
cuba	2	60dpi	0.072	Macho	19640	cu_2-13	CU2S2	Location 2	Macho3/4
cuba	2	60dpi	0.05184	Cavendish	30960	cu_2-24	CU2S2	Location 2	Macho3/4
cuba	2	60dpi	0.11288	Cavendish	10520	cu_2-24	CU2S2	Location 2	Macho3/4
cuba	2	60dpi	0.02432	FHIA18	30960	cu_2-24	CU2S2	Location 2	Macho3/4
cuba	2	60dpi	0.038	FHIA18	15520	cu_2-24	CU2S2	Location 2	Macho3/4
cuba	2	60dpi	0.11512	FHIA18	10520	cu_2-24	CU2S2	Location 2	Macho3/4
cuba	2	60dpi	0.08448	Macho	10520	cu_2-24	CU2S2	Location 2	Macho3/4
cuba	2	60dpi	0.16696	Macho	15520	cu_2-24	CU2S2	Location 2	Macho3/4
cuba	2	60dpi	0.00192	Cavendish	11800	cu_2-26	CU2S2	Location 2	Macho3/4
cuba	2	60dpi	0.04784	Cavendish	11800	cu_2-26	CU2S2	Location 2	Macho3/4
cuba	2	60dpi	0.01272	FHIA18	11800	cu_2-26	CU2S2	Location 2	Macho3/4
cuba	2	60dpi	0.06624	FHIA18	4040	cu_2-26	CU2S2	Location 2	Macho3/4
cuba	2	60dpi	0.04632	FHIA18	11800	cu_2-26	CU2S2	Location 2	Macho3/4
cuba	2	60dpi	0.00264	Macho	11800	cu_2-26	CU2S2	Location 2	Macho3/4
cuba	2	60dpi	0.03552	Macho	11800	cu_2-26	CU2S2	Location 2	Macho3/4
cuba	2	60dpi	0.0184	Macho	4040	cu_2-26	CU2S2	Location 2	Macho3/4
cuba	2	60dpi	0.11608	Cavendish	19560	cu_2-27	CU2S2	Location 2	Macho3/4
cuba	2	60dpi	0.18448	Cavendish	27480	cu_2-27	CU2S2	Location 2	Macho3/4
cuba	2	60dpi	0.07008	Cavendish	9640	cu_2-27	CU2S2	Location 2	Macho3/4
cuba	2	60dpi	0.00248	FHIA18	9640	cu_2-27	CU2S2	Location 2	Macho3/4
cuba	2	60dpi	0.01032	FHIA18	27480	cu_2-27	CU2S2	Location 2	Macho3/4
cuba	2	60dpi	0.08672	FHIA18	19560	cu_2-27	CU2S2	Location 2	Macho3/4
cuba	2	60dpi	0.2352	Macho	19560	cu_2-27	CU2S2	Location 2	Macho3/4
cuba	2	60dpi	0.2204	Macho	27480	cu_2-27	CU2S2	Location 2	Macho3/4
cuba	2	60dpi	0.38176	Macho	9640	cu_2-27	CU2S2	Location 2	Macho3/4
cuba	2	60dpi	0.10392	Cavendish	9560	cu_2-28	CU2S2	Location 2	Macho3/4
cuba	2	60dpi	0.79592	Cavendish	19640	cu_2-28	CU2S2	Location 2	Macho3/4
cuba	2	60dpi	0.00664	FHIA18	9560	cu_2-28	CU2S2	Location 2	Macho3/4
cuba	2	60dpi	0.00624	FHIA18	19640	cu_2-28	CU2S2	Location 2	Macho3/4
cuba	2	60dpi	0.0128	FHIA18	28280	cu_2-28	CU2S2	Location 2	Macho3/4
cuba	2	60dpi	0.02992	Macho	19640	cu_2-28	CU2S2	Location 2	Macho3/4
cuba	2	60dpi	0.06192	Macho	28280	cu_2-28	CU2S2	Location 2	Macho3/4
cuba	2	60dpi	0.00624	Cavendish	30440	cu_2-32	CU2S2	Location 2	Macho3/4
cuba	2	60dpi	0.05352	Cavendish	19600	cu_2-32	CU2S2	Location 2	Macho3/4
cuba	2	60dpi	0.07024	Cavendish	7680	cu_2-32	CU2S2	Location 2	Macho3/4
cuba	2	60dpi	0.12376	Cavendish	7680	cu_2-32	CU2S2	Location 2	Macho3/4
cuba	2	60dpi	0.33584	Cavendish	30440	cu_2-32	CU2S2	Location 2	Macho3/4
cuba	2	60dpi	0.00336	FHIA18	7680	cu_2-32	CU2S2	Location 2	Macho3/4
cuba	2	60dpi	0	FHIA18	19600	cu_2-32	CU2S2	Location 2	Macho3/4
cuba	2	60dpi	0	FHIA18	30440	cu_2-32	CU2S2	Location 2	Macho3/4
cuba	2	60dpi	0.00576	FHIA18	19600	cu_2-32	CU2S2	Location 2	Macho3/4
cuba	2	60dpi	0.06264	FHIA18	30440	cu_2-32	CU2S2	Location 2	Macho3/4
cuba	2	60dpi	0.00912	FHIA18	7680	cu_2-32	CU2S2	Location 2	Macho3/4
cuba	2	60dpi	0.0108	Macho	19600	cu_2-32	CU2S2	Location 2	Macho3/4
cuba	2	60dpi	0.1512	Macho	7680	cu_2-32	CU2S2	Location 2	Macho3/4
cuba	2	60dpi	0.17272	Macho	19600	cu_2-32	CU2S2	Location 2	Macho3/4
cuba	2	60dpi	0.33752	Cavendish	6960	cu_2-35	CU2S2	Location 2	Macho3/4
cuba	2	60dpi	1.03928	Macho	18160	cu_2-35	CU2S2	Location 2	Macho3/4
cuba	2	60dpi	0.02416	Cavendish	8960	cu_2-36	CU2S2	Location 2	Macho3/4
cuba	2	60dpi	0.09224	Cavendish	18400	cu_2-36	CU2S2	Location 2	Macho3/4
cuba	2	60dpi	0.09848	Cavendish	23760	cu_2-36	CU2S2	Location 2	Macho3/4
cuba	2	60dpi	0.00096	FHIA18	18400	cu_2-36	CU2S2	Location 2	Macho3/4
cuba	2	60dpi	0.00984	FHIA18	23760	cu_2-36	CU2S2	Location 2	Macho3/4
cuba	2	60dpi	0.17792	FHIA18	8960	cu_2-36	CU2S2	Location 2	Macho3/4
cuba	2	60dpi	0.0496	Macho	8960	cu_2-36	CU2S2	Location 2	Macho3/4
cuba	2	60dpi	0.37912	Cavendish	23880	cu_2-38	CU2S2	Location 2	Macho3/4
cuba	2	60dpi	0.3288	Cavendish	10880	cu_2-38	CU2S2	Location 2	Macho3/4
cuba	2	60dpi	0.02424	FHIA18	28480	cu_2-38	CU2S2	Location 2	Macho3/4
cuba	2	60dpi	0.05072	FHIA18	23880	cu_2-38	CU2S2	Location 2	Macho3/4
cuba	2	60dpi	0.16472	FHIA18	10880	cu_2-38	CU2S2	Location 2	Macho3/4
cuba	2	60dpi	0.0124	Macho	28480	cu_2-38	CU2S2	Location 2	Macho3/4
cuba	2	60dpi	0.1716	Macho	23880	cu_2-38	CU2S2	Location 2	Macho3/4
cuba	2	60dpi	0.2384	Macho	10880	cu_2-38	CU2S2	Location 2	Macho3/4
cuba	2	60dpi	0.33288	Cavendish	31040	cu_2-4	CU2S2	Location 2	Macho3/4
cuba	2	60dpi	0.38016	Cavendish	9840	cu_2-4	CU2S2	Location 2	Macho3/4
cuba	2	60dpi	1.00592	Cavendish	19960	cu_2-4	CU2S2	Location 2	Macho3/4
cuba	2	60dpi	0.12056	FHIA18	31040	cu_2-4	CU2S2	Location 2	Macho3/4
cuba	2	60dpi	0.13184	FHIA18	19960	cu_2-4	CU2S2	Location 2	Macho3/4
cuba	2	60dpi	0.12128	FHIA18	9840	cu_2-4	CU2S2	Location 2	Macho3/4
cuba	2	60dpi	0.13448	Macho	9840	cu_2-4	CU2S2	Location 2	Macho3/4
cuba	2	60dpi	0.33	Macho	19960	cu_2-4	CU2S2	Location 2	Macho3/4
cuba	2	60dpi	0.34936	Cavendish	17920	cu_2-43	CU2S2	Location 2	Macho3/4
cuba	2	60dpi	0.3408	Cavendish	29280	cu_2-43	CU2S2	Location 2	Macho3/4
cuba	2	60dpi	0.48688	Cavendish	9040	cu_2-43	CU2S2	Location 2	Macho3/4
cuba	2	60dpi	0.1872	FHIA18	29280	cu_2-43	CU2S2	Location 2	Macho3/4
cuba	2	60dpi	0.20528	FHIA18	9040	cu_2-43	CU2S2	Location 2	Macho3/4
cuba	2	60dpi	0.3744	Macho	9040	cu_2-43	CU2S2	Location 2	Macho3/4
cuba	2	60dpi	0.06664	FHIA18	29320	cu_2-45	CU2S2	Location 2	Macho3/4
cuba	2	60dpi	0.01224	FHIA18	20400	cu_2-45	CU2S2	Location 2	Macho3/4
cuba	2	60dpi	0.00672	FHIA18	12120	cu_2-45	CU2S2	Location 2	Macho3/4
cuba	2	60dpi	0.02984	Macho	29320	cu_2-45	CU2S2	Location 2	Macho3/4
cuba	2	60dpi	0.15072	Macho	12120	cu_2-45	CU2S2	Location 2	Macho3/4
cuba	2	60dpi	0.11984	Macho	20400	cu_2-45	CU2S2	Location 2	Macho3/4
cuba	2	60dpi	1.5512	Cavendish	8200	cu_2-46	CU2S2	Location 2	Macho3/4
cuba	2	60dpi	1.69256	Cavendish	27240	cu_2-46	CU2S2	Location 2	Macho3/4
cuba	2	60dpi	0.2068	FHIA18	27240	cu_2-46	CU2S2	Location 2	Macho3/4
cuba	2	60dpi	0.14496	FHIA18	17200	cu_2-46	CU2S2	Location 2	Macho3/4
cuba	2	60dpi	0.0072	Macho	27240	cu_2-46	CU2S2	Location 2	Macho3/4
cuba	2	60dpi	0.81336	Macho	8200	cu_2-46	CU2S2	Location 2	Macho3/4
cuba	2	60dpi	0.70416	Cavendish	20880	cu_2-48	CU2S2	Location 2	Macho3/4
cuba	2	60dpi	0.0904	FHIA18	20880	cu_2-48	CU2S2	Location 2	Macho3/4
cuba	2	60dpi	0.0572	FHIA18	27320	cu_2-48	CU2S2	Location 2	Macho3/4
cuba	2	60dpi	0.07672	Macho	27302	cu_2-48	CU2S2	Location 2	Macho3/4
cuba	2	60dpi	0.53384	Macho	12520	cu_2-48	CU2S2	Location 2	Macho3/4
cuba	2	60dpi	1.98592	Cavendish	30480	cu_2-5	CU2S2	Location 2	Macho3/4
cuba	2	60dpi	0.14608	FHIA18	9800	cu_2-5	CU2S2	Location 2	Macho3/4
cuba	2	60dpi	0.0492	FHIA18	30480	cu_2-5	CU2S2	Location 2	Macho3/4
cuba	2	60dpi	0.11856	FHIA18	19640	cu_2-5	CU2S2	Location 2	Macho3/4
cuba	2	60dpi	0.04424	Macho	9800	cu_2-5	CU2S2	Location 2	Macho3/4
cuba	2	60dpi	0.16832	Macho	30480	cu_2-5	CU2S2	Location 2	Macho3/4
cuba	2	60dpi	1.25184	Cavendish	29920	cu_2-50	CU2S2	Location 2	Macho3/4
cuba	2	60dpi	0.40432	Cavendish	8160	cu_2-50	CU2S2	Location 2	Macho3/4
cuba	2	60dpi	0.0264	FHIA18	18960	cu_2-50	CU2S2	Location 2	Macho3/4
cuba	2	60dpi	0.12376	FHIA18	29920	cu_2-50	CU2S2	Location 2	Macho3/4
cuba	2	60dpi	0.57008	FHIA18	8160	cu_2-50	CU2S2	Location 2	Macho3/4
cuba	2	60dpi	0.57256	Macho	8160	cu_2-50	CU2S2	Location 2	Macho3/4
cuba	2	60dpi	0.77208	Macho	29920	cu_2-50	CU2S2	Location 2	Macho3/4
cuba	2	60dpi	0.27448	Cavendish	31600	cu_2-56	CU2R2	Location 2	FHIA18
cuba	2	60dpi	0.7976	Cavendish	18800	cu_2-56	CU2R2	Location 2	FHIA18
cuba	2	60dpi	0.1776	FHIA18	31600	cu_2-56	CU2R2	Location 2	FHIA18
cuba	2	60dpi	0.1092	FHIA18	8800	cu_2-56	CU2R2	Location 2	FHIA18
cuba	2	60dpi	0.0744	FHIA18	18800	cu_2-56	CU2R2	Location 2	FHIA18
cuba	2	60dpi	0.1112	Macho	18800	cu_2-56	CU2R2	Location 2	FHIA18
cuba	2	60dpi	0.13696	Macho	31600	cu_2-56	CU2R2	Location 2	FHIA18
cuba	2	60dpi	0.28112	Cavendish	9040	cu_2-58	CU2R2	Location 2	FHIA18
cuba	2	60dpi	0.114	Cavendish	26840	cu_2-58	CU2R2	Location 2	FHIA18
cuba	2	60dpi	0.09496	FHIA18	26840	cu_2-58	CU2R2	Location 2	FHIA18
cuba	2	60dpi	0.39032	FHIA18	20000	cu_2-58	CU2R2	Location 2	FHIA18
cuba	2	60dpi	0.7616	FHIA18	9040	cu_2-58	CU2R2	Location 2	FHIA18
cuba	2	60dpi	0.37176	Macho	26840	cu_2-58	CU2R2	Location 2	FHIA18
cuba	2	60dpi	0.26024	Cavendish	32320	cu_2-61	CU2R2	Location 2	FHIA18
cuba	2	60dpi	1.27024	Cavendish	15880	cu_2-61	CU2R2	Location 2	FHIA18
cuba	2	60dpi	0.10448	FHIA18	15880	cu_2-61	CU2R2	Location 2	FHIA18
cuba	2	60dpi	0.22672	FHIA18	8560	cu_2-61	CU2R2	Location 2	FHIA18
cuba	2	60dpi	0.19992	FHIA18	32320	cu_2-61	CU2R2	Location 2	FHIA18
cuba	2	60dpi	2.15368	Macho	32320	cu_2-61	CU2R2	Location 2	FHIA18
cuba	2	60dpi	0.74144	Cavendish	29000	cu_2-68	CU2R2	Location 2	FHIA18
cuba	2	60dpi	0.27096	FHIA18	8720	cu_2-68	CU2R2	Location 2	FHIA18
cuba	2	60dpi	0.66008	FHIA18	29000	cu_2-68	CU2R2	Location 2	FHIA18
cuba	2	60dpi	1.68024	FHIA18	18120	cu_2-68	CU2R2	Location 2	FHIA18
cuba	2	60dpi	0.0076	Cavendish	16880	cu_2-75	CU2R2	Location 2	FHIA18
cuba	2	60dpi	0.22808	Cavendish	10840	cu_2-75	CU2R2	Location 2	FHIA18
cuba	2	60dpi	0.38768	Cavendish	26560	cu_2-75	CU2R2	Location 2	FHIA18
cuba	2	60dpi	0.00088	FHIA18	26560	cu_2-75	CU2R2	Location 2	FHIA18
cuba	2	60dpi	0.20296	FHIA18	10840	cu_2-75	CU2R2	Location 2	FHIA18
cuba	2	60dpi	0.122	Macho	26560	cu_2-75	CU2R2	Location 2	FHIA18
cuba	2	60dpi	0.40176	Macho	10840	cu_2-75	CU2R2	Location 2	FHIA18
cuba	2	60dpi	0.03704	Cavendish	31280	cu_2-76	CU2R2	Location 2	FHIA18
cuba	2	60dpi	0.27264	Cavendish	9320	cu_2-76	CU2R2	Location 2	FHIA18
cuba	2	60dpi	0.0016	FHIA18	17600	cu_2-76	CU2R2	Location 2	FHIA18
cuba	2	60dpi	0.01192	FHIA18	9320	cu_2-76	CU2R2	Location 2	FHIA18
cuba	2	60dpi	0.0232	FHIA18	31280	cu_2-76	CU2R2	Location 2	FHIA18
cuba	2	60dpi	0.20928	Macho	31280	cu_2-76	CU2R2	Location 2	FHIA18
cuba	2	60dpi	0.35752	Macho	9320	cu_2-76	CU2R2	Location 2	FHIA18
cuba	2	60dpi	0.33	Cavendish	23200	cu_2-78	CU2R2	Location 2	FHIA18
cuba	2	60dpi	0.43816	Cavendish	8680	cu_2-78	CU2R2	Location 2	FHIA18
cuba	2	60dpi	0.01856	FHIA18	27600	cu_2-78	CU2R2	Location 2	FHIA18
cuba	2	60dpi	0.04064	FHIA18	8680	cu_2-78	CU2R2	Location 2	FHIA18
cuba	2	60dpi	0.23496	FHIA18	23200	cu_2-78	CU2R2	Location 2	FHIA18
cuba	2	60dpi	0.30584	Macho	27600	cu_2-78	CU2R2	Location 2	FHIA18
cuba	2	60dpi	0.19704	Macho	8680	cu_2-78	CU2R2	Location 2	FHIA18
cuba	2	60dpi	0.01272	Cavendish	29040	cu_2-82	CU2R2	Location 2	FHIA18
cuba	2	60dpi	0.0488	Cavendish	15040	cu_2-82	CU2R2	Location 2	FHIA18
cuba	2	60dpi	0.02488	Cavendish	9800	cu_2-82	CU2R2	Location 2	FHIA18
cuba	2	60dpi	0.00192	FHIA18	15040	cu_2-82	CU2R2	Location 2	FHIA18
cuba	2	60dpi	0.00728	FHIA18	29040	cu_2-82	CU2R2	Location 2	FHIA18
cuba	2	60dpi	0.00896	FHIA18	9800	cu_2-82	CU2R2	Location 2	FHIA18
cuba	2	60dpi	0	Macho	29040	cu_2-82	CU2R2	Location 2	FHIA18
cuba	2	60dpi	0.00816	Macho	15040	cu_2-82	CU2R2	Location 2	FHIA18
cuba	2	60dpi	0.04264	Macho	9800	cu_2-82	CU2R2	Location 2	FHIA18
cuba	2	60dpi	0.06648	Cavendish	9360	cu_3-11	CU3S2	Location 3	Macho3/4
cuba	2	60dpi	0.51704	Cavendish	15400	cu_3-11	CU3S2	Location 3	Macho3/4
cuba	2	60dpi	0.73488	Cavendish	27560	cu_3-11	CU3S2	Location 3	Macho3/4
cuba	2	60dpi	0.04832	FHIA18	9360	cu_3-11	CU3S2	Location 3	Macho3/4
cuba	2	60dpi	0.008	FHIA18	15400	cu_3-11	CU3S2	Location 3	Macho3/4
cuba	2	60dpi	0.01144	FHIA18	27560	cu_3-11	CU3S2	Location 3	Macho3/4
cuba	2	60dpi	0.15128	Macho	27560	cu_3-11	CU3S2	Location 3	Macho3/4
cuba	2	60dpi	1.36144	Macho	9360	cu_3-11	CU3S2	Location 3	Macho3/4
cuba	2	60dpi	0.2056	Cavendish	28360	cu_3-13	CU3S2	Location 3	Macho3/4
cuba	2	60dpi	0.77248	Cavendish	10080	cu_3-13	CU3S2	Location 3	Macho3/4
cuba	2	60dpi	0.35848	Cavendish	18360	cu_3-13	CU3S2	Location 3	Macho3/4
cuba	2	60dpi	0.24648	FHIA18	28360	cu_3-13	CU3S2	Location 3	Macho3/4
cuba	2	60dpi	0.16648	FHIA18	18360	cu_3-13	CU3S2	Location 3	Macho3/4
cuba	2	60dpi	0.42824	FHIA18	10080	cu_3-13	CU3S2	Location 3	Macho3/4
cuba	2	60dpi	0.15168	Macho	28360	cu_3-13	CU3S2	Location 3	Macho3/4
cuba	2	60dpi	2.16864	Macho	18360	cu_3-13	CU3S2	Location 3	Macho3/4
cuba	2	60dpi	0.2164	Cavendish	25920	cu_3-19	CU3S2	Location 3	Macho3/4
cuba	2	60dpi	0.39568	Cavendish	7400	cu_3-19	CU3S2	Location 3	Macho3/4
cuba	2	60dpi	0.01112	FHIA18	7400	cu_3-19	CU3S2	Location 3	Macho3/4
cuba	2	60dpi	0.04024	FHIA18	25920	cu_3-19	CU3S2	Location 3	Macho3/4
cuba	2	60dpi	0.16264	FHIA18	19440	cu_3-19	CU3S2	Location 3	Macho3/4
cuba	2	60dpi	0.08976	Cavendish	29000	cu_3-20	CU3S2	Location 3	Macho3/4
cuba	2	60dpi	0.95792	Cavendish	10680	cu_3-20	CU3S2	Location 3	Macho3/4
cuba	2	60dpi	0.99568	Cavendish	21160	cu_3-20	CU3S2	Location 3	Macho3/4
cuba	2	60dpi	0.00248	FHIA18	10680	cu_3-20	CU3S2	Location 3	Macho3/4
cuba	2	60dpi	0.01928	FHIA18	21160	cu_3-20	CU3S2	Location 3	Macho3/4
cuba	2	60dpi	0.06824	FHIA18	29000	cu_3-20	CU3S2	Location 3	Macho3/4
cuba	2	60dpi	0.1944	Macho	10680	cu_3-20	CU3S2	Location 3	Macho3/4
cuba	2	60dpi	1.33584	Macho	21160	cu_3-20	CU3S2	Location 3	Macho3/4
cuba	2	60dpi	0.668	Cavendish	18040	cu_3-23	CU3S2	Location 3	Macho3/4
cuba	2	60dpi	0.00184	FHIA18	25320	cu_3-23	CU3S2	Location 3	Macho3/4
cuba	2	60dpi	0.02776	FHIA18	18040	cu_3-23	CU3S2	Location 3	Macho3/4
cuba	2	60dpi	0.06944	FHIA18	10080	cu_3-23	CU3S2	Location 3	Macho3/4
cuba	2	60dpi	0.08616	Macho	18040	cu_3-23	CU3S2	Location 3	Macho3/4
cuba	2	60dpi	0.05136	Macho	25320	cu_3-23	CU3S2	Location 3	Macho3/4
cuba	2	60dpi	1.8536	Cavendish	20880	cu_3-25	CU3S2	Location 3	Macho3/4
cuba	2	60dpi	0.97472	Cavendish	29600	cu_3-25	CU3S2	Location 3	Macho3/4
cuba	2	60dpi	1.47352	Cavendish	11840	cu_3-25	CU3S2	Location 3	Macho3/4
cuba	2	60dpi	0.0012	FHIA18	29600	cu_3-25	CU3S2	Location 3	Macho3/4
cuba	2	60dpi	0.01968	FHIA18	11840	cu_3-25	CU3S2	Location 3	Macho3/4
cuba	2	60dpi	0.19792	FHIA18	20880	cu_3-25	CU3S2	Location 3	Macho3/4
cuba	2	60dpi	1.59544	Macho	20880	cu_3-25	CU3S2	Location 3	Macho3/4
cuba	2	60dpi	0.03376	Cavendish	17120	cu_3-27	CU3S2	Location 3	Macho3/4
cuba	2	60dpi	0.05792	Cavendish	27960	cu_3-27	CU3S2	Location 3	Macho3/4
cuba	2	60dpi	0.4844	Cavendish	10360	cu_3-27	CU3S2	Location 3	Macho3/4
cuba	2	60dpi	0.07744	FHIA18	17120	cu_3-27	CU3S2	Location 3	Macho3/4
cuba	2	60dpi	0.09656	FHIA18	10360	cu_3-27	CU3S2	Location 3	Macho3/4
cuba	2	60dpi	0.3312	FHIA18	27960	cu_3-27	CU3S2	Location 3	Macho3/4
cuba	2	60dpi	0.07768	Macho	17120	cu_3-27	CU3S2	Location 3	Macho3/4
cuba	2	60dpi	0.082	Macho	27960	cu_3-27	CU3S2	Location 3	Macho3/4
cuba	2	60dpi	1.34712	Cavendish	26080	cu_3-29	CU3S2	Location 3	Macho3/4
cuba	2	60dpi	0.60304	Cavendish	12440	cu_3-29	CU3S2	Location 3	Macho3/4
cuba	2	60dpi	0.00448	FHIA18	18680	cu_3-29	CU3S2	Location 3	Macho3/4
cuba	2	60dpi	0.0648	FHIA18	26080	cu_3-29	CU3S2	Location 3	Macho3/4
cuba	2	60dpi	0.31296	FHIA18	12440	cu_3-29	CU3S2	Location 3	Macho3/4
cuba	2	60dpi	1.4024	Macho	18680	cu_3-29	CU3S2	Location 3	Macho3/4
cuba	2	60dpi	0.13192	Cavendish	30080	cu_3-3	CU3S2	Location 3	Macho3/4
cuba	2	60dpi	0.09752	Cavendish	18400	cu_3-3	CU3S2	Location 3	Macho3/4
cuba	2	60dpi	0.0616	FHIA18	18400	cu_3-3	CU3S2	Location 3	Macho3/4
cuba	2	60dpi	0.04272	FHIA18	30080	cu_3-3	CU3S2	Location 3	Macho3/4
cuba	2	60dpi	0.21248	FHIA18	11880	cu_3-3	CU3S2	Location 3	Macho3/4
cuba	2	60dpi	0.07472	Macho	30080	cu_3-3	CU3S2	Location 3	Macho3/4
cuba	2	60dpi	0.4308	Macho	11880	cu_3-3	CU3S2	Location 3	Macho3/4
cuba	2	60dpi	1.07672	Macho	18400	cu_3-3	CU3S2	Location 3	Macho3/4
cuba	2	60dpi	0.1444	Cavendish	10640	cu_3-30	CU3S2	Location 3	Macho3/4
cuba	2	60dpi	0.05792	FHIA18	28360	cu_3-30	CU3S2	Location 3	Macho3/4
cuba	2	60dpi	0.03952	FHIA18	21360	cu_3-30	CU3S2	Location 3	Macho3/4
cuba	2	60dpi	0.8556	FHIA18	10640	cu_3-30	CU3S2	Location 3	Macho3/4
cuba	2	60dpi	0.30256	Macho	21360	cu_3-30	CU3S2	Location 3	Macho3/4
cuba	2	60dpi	0.25912	Macho	28360	cu_3-30	CU3S2	Location 3	Macho3/4
cuba	2	60dpi	0.04256	Cavendish	29400	cu_3-33	CU3S2	Location 3	Macho3/4
cuba	2	60dpi	0.18016	Cavendish	18920	cu_3-33	CU3S2	Location 3	Macho3/4
cuba	2	60dpi	1.24536	Cavendish	7440	cu_3-33	CU3S2	Location 3	Macho3/4
cuba	2	60dpi	0.0248	FHIA18	29400	cu_3-33	CU3S2	Location 3	Macho3/4
cuba	2	60dpi	0.44968	FHIA18	7440	cu_3-33	CU3S2	Location 3	Macho3/4
cuba	2	60dpi	0.91456	Macho	7440	cu_3-33	CU3S2	Location 3	Macho3/4
cuba	2	60dpi	0.20368	Cavendish	9360	cu_3-38	CU3S2	Location 3	Macho3/4
cuba	2	60dpi	0.3784	Cavendish	20200	cu_3-38	CU3S2	Location 3	Macho3/4
cuba	2	60dpi	0.04136	FHIA18	28680	cu_3-38	CU3S2	Location 3	Macho3/4
cuba	2	60dpi	0.20968	FHIA18	28680	cu_3-38	CU3S2	Location 3	Macho3/4
cuba	2	60dpi	0.24224	FHIA18	9360	cu_3-38	CU3S2	Location 3	Macho3/4
cuba	2	60dpi	0.1028	Macho	28680	cu_3-38	CU3S2	Location 3	Macho3/4
cuba	2	60dpi	0.09112	Macho	9360	cu_3-38	CU3S2	Location 3	Macho3/4
cuba	2	60dpi	0.18984	Cavendish	28360	cu_3-4	CU3S2	Location 3	Macho3/4
cuba	2	60dpi	1.16912	Cavendish	6600	cu_3-4	CU3S2	Location 3	Macho3/4
cuba	2	60dpi	0	FHIA18	15160	cu_3-4	CU3S2	Location 3	Macho3/4
cuba	2	60dpi	0.01064	FHIA18	6600	cu_3-4	CU3S2	Location 3	Macho3/4
cuba	2	60dpi	0.10936	Macho	28360	cu_3-4	CU3S2	Location 3	Macho3/4
cuba	2	60dpi	0.67616	Macho	6600	cu_3-4	CU3S2	Location 3	Macho3/4
cuba	2	60dpi	1.59864	Macho	15160	cu_3-4	CU3S2	Location 3	Macho3/4
cuba	2	60dpi	0.33	Cavendish	27400	cu_3-40	CU3S2	Location 3	Macho3/4
cuba	2	60dpi	0.13512	Cavendish	7960	cu_3-40	CU3S2	Location 3	Macho3/4
cuba	2	60dpi	0.90208	Cavendish	13440	cu_3-40	CU3S2	Location 3	Macho3/4
cuba	2	60dpi	0.08016	FHIA18	27400	cu_3-40	CU3S2	Location 3	Macho3/4
cuba	2	60dpi	0.29128	FHIA18	7960	cu_3-40	CU3S2	Location 3	Macho3/4
cuba	2	60dpi	0.27752	Macho	13440	cu_3-40	CU3S2	Location 3	Macho3/4
cuba	2	60dpi	0.02536	Cavendish	23320	cu_3-43	CU3S2	Location 3	Macho3/4
cuba	2	60dpi	0.57848	Cavendish	16760	cu_3-43	CU3S2	Location 3	Macho3/4
cuba	2	60dpi	0.37768	Cavendish	7840	cu_3-43	CU3S2	Location 3	Macho3/4
cuba	2	60dpi	0.00576	FHIA18	16760	cu_3-43	CU3S2	Location 3	Macho3/4
cuba	2	60dpi	0.03208	FHIA18	7840	cu_3-43	CU3S2	Location 3	Macho3/4
cuba	2	60dpi	0.0428	FHIA18	23320	cu_3-43	CU3S2	Location 3	Macho3/4
cuba	2	60dpi	0.14512	Macho	23320	cu_3-43	CU3S2	Location 3	Macho3/4
cuba	2	60dpi	1.10848	Macho	16760	cu_3-43	CU3S2	Location 3	Macho3/4
cuba	2	60dpi	0.27936	Cavendish	29640	cu_3-45	CU3S2	Location 3	Macho3/4
cuba	2	60dpi	0.41912	Cavendish	9520	cu_3-45	CU3S2	Location 3	Macho3/4
cuba	2	60dpi	1.73152	Cavendish	17960	cu_3-45	CU3S2	Location 3	Macho3/4
cuba	2	60dpi	0.08056	FHIA18	17960	cu_3-45	CU3S2	Location 3	Macho3/4
cuba	2	60dpi	0.0496	FHIA18	9520	cu_3-45	CU3S2	Location 3	Macho3/4
cuba	2	60dpi	0.14928	FHIA18	29640	cu_3-45	CU3S2	Location 3	Macho3/4
cuba	2	60dpi	0.2396	Macho	29640	cu_3-45	CU3S2	Location 3	Macho3/4
cuba	2	60dpi	1.2048	Cavendish	16520	cu_3-54	CU3R2	Location 3	FHIA18
cuba	2	60dpi	0.11824	FHIA18	16520	cu_3-54	CU3R2	Location 3	FHIA18
cuba	2	60dpi	0.30416	FHIA18	26120	cu_3-54	CU3R2	Location 3	FHIA18
cuba	2	60dpi	0.14472	Macho	16520	cu_3-54	CU3R2	Location 3	FHIA18
cuba	2	60dpi	0.63592	Macho	26120	cu_3-54	CU3R2	Location 3	FHIA18
cuba	2	60dpi	0.17064	Cavendish	31680	cu_3-55	CU3R2	Location 3	FHIA18
cuba	2	60dpi	0.90688	Cavendish	14840	cu_3-55	CU3R2	Location 3	FHIA18
cuba	2	60dpi	0.16912	FHIA18	14840	cu_3-55	CU3R2	Location 3	FHIA18
cuba	2	60dpi	0.26584	FHIA18	9240	cu_3-55	CU3R2	Location 3	FHIA18
cuba	2	60dpi	0.18304	Macho	9240	cu_3-55	CU3R2	Location 3	FHIA18
cuba	2	60dpi	0.47848	Macho	14840	cu_3-55	CU3R2	Location 3	FHIA18
cuba	2	60dpi	0.02848	Cavendish	32600	cu_3-62	CU3R2	Location 3	FHIA18
cuba	2	60dpi	0.35056	Cavendish	12360	cu_3-62	CU3R2	Location 3	FHIA18
cuba	2	60dpi	0.148	FHIA18	32600	cu_3-62	CU3R2	Location 3	FHIA18
cuba	2	60dpi	0.36552	FHIA18	12360	cu_3-62	CU3R2	Location 3	FHIA18
cuba	2	60dpi	0.52112	FHIA18	21680	cu_3-62	CU3R2	Location 3	FHIA18
cuba	2	60dpi	0.19176	Macho	32600	cu_3-62	CU3R2	Location 3	FHIA18
cuba	2	60dpi	0.3352	Macho	21680	cu_3-62	CU3R2	Location 3	FHIA18
cuba	2	60dpi	0.28608	Macho	12360	cu_3-62	CU3R2	Location 3	FHIA18
cuba	2	60dpi	0.54968	Cavendish	10400	cu_3-63	CU3R2	Location 3	FHIA18
cuba	2	60dpi	0.06176	FHIA18	18360	cu_3-63	CU3R2	Location 3	FHIA18
cuba	2	60dpi	0.08328	FHIA18	30400	cu_3-63	CU3R2	Location 3	FHIA18
cuba	2	60dpi	0.27768	Macho	30400	cu_3-63	CU3R2	Location 3	FHIA18
cuba	2	60dpi	0.34224	Macho	10400	cu_3-63	CU3R2	Location 3	FHIA18
cuba	2	60dpi	0.3156	Macho	18360	cu_3-63	CU3R2	Location 3	FHIA18
cuba	2	60dpi	0.06	Cavendish	12160	cu_3-64	CU3R2	Location 3	FHIA18
cuba	2	60dpi	0.74576	Cavendish	7800	cu_3-64	CU3R2	Location 3	FHIA18
cuba	2	60dpi	0.02176	FHIA18	12160	cu_3-64	CU3R2	Location 3	FHIA18
cuba	2	60dpi	0.02776	FHIA18	7800	cu_3-64	CU3R2	Location 3	FHIA18
cuba	2	60dpi	0.01592	FHIA18	24160	cu_3-64	CU3R2	Location 3	FHIA18
cuba	2	60dpi	1.75216	Cavendish	33720	cu_3-65	CU3R2	Location 3	FHIA18
cuba	2	60dpi	1.3192	Cavendish	8680	cu_3-65	CU3R2	Location 3	FHIA18
cuba	2	60dpi	0.02136	FHIA18	33720	cu_3-65	CU3R2	Location 3	FHIA18
cuba	2	60dpi	0.02072	FHIA18	8680	cu_3-65	CU3R2	Location 3	FHIA18
cuba	2	60dpi	2.42168	Macho	33720	cu_3-65	CU3R2	Location 3	FHIA18
cuba	2	60dpi	0.07624	Cavendish	7400	cu_3-67	CU3R2	Location 3	FHIA18
cuba	2	60dpi	0.0056	FHIA18	7400	cu_3-67	CU3R2	Location 3	FHIA18
cuba	2	60dpi	0.03552	FHIA18	26440	cu_3-67	CU3R2	Location 3	FHIA18
cuba	2	60dpi	0.124	FHIA18	12640	cu_3-67	CU3R2	Location 3	FHIA18
cuba	2	60dpi	0.188	Macho	26440	cu_3-67	CU3R2	Location 3	FHIA18
cuba	2	60dpi	0.4552	Macho	12640	cu_3-67	CU3R2	Location 3	FHIA18
cuba	2	60dpi	0.47232	Cavendish	29640	cu_3-68	CU3R2	Location 3	FHIA18
cuba	2	60dpi	0.24216	Cavendish	18900	cu_3-68	CU3R2	Location 3	FHIA18
cuba	2	60dpi	0.02984	FHIA18	8400	cu_3-68	CU3R2	Location 3	FHIA18
cuba	2	60dpi	0.11816	FHIA18	29640	cu_3-68	CU3R2	Location 3	FHIA18
cuba	2	60dpi	0.53296	FHIA18	18900	cu_3-68	CU3R2	Location 3	FHIA18
cuba	2	60dpi	0.4728	Macho	29640	cu_3-68	CU3R2	Location 3	FHIA18
cuba	2	60dpi	0.28696	Macho	8400	cu_3-68	CU3R2	Location 3	FHIA18
cuba	2	60dpi	0.41552	Macho	18900	cu_3-68	CU3R2	Location 3	FHIA18
cuba	2	60dpi	0.0928	Cavendish	20280	cu_3-69	CU3R2	Location 3	FHIA18
cuba	2	60dpi	0.04016	Cavendish	11200	cu_3-69	CU3R2	Location 3	FHIA18
cuba	2	60dpi	0.20792	Cavendish	29320	cu_3-69	CU3R2	Location 3	FHIA18
cuba	2	60dpi	0.00528	FHIA18	29320	cu_3-69	CU3R2	Location 3	FHIA18
cuba	2	60dpi	0.01456	FHIA18	20280	cu_3-69	CU3R2	Location 3	FHIA18
cuba	2	60dpi	0.15128	Macho	11200	cu_3-69	CU3R2	Location 3	FHIA18
cuba	2	60dpi	0.12136	Macho	29320	cu_3-69	CU3R2	Location 3	FHIA18
cuba	2	60dpi	0.06904	Macho	20280	cu_3-69	CU3R2	Location 3	FHIA18
cuba	2	60dpi	0.63976	Cavendish	31280	cu_3-73	CU3R2	Location 3	FHIA18
cuba	2	60dpi	0.43464	Cavendish	9520	cu_3-73	CU3R2	Location 3	FHIA18
cuba	2	60dpi	0.91512	Cavendish	23960	cu_3-73	CU3R2	Location 3	FHIA18
cuba	2	60dpi	0.17848	FHIA18	23960	cu_3-73	CU3R2	Location 3	FHIA18
cuba	2	60dpi	0.17128	FHIA18	9520	cu_3-73	CU3R2	Location 3	FHIA18
cuba	2	60dpi	0.52016	FHIA18	31280	cu_3-73	CU3R2	Location 3	FHIA18
cuba	2	60dpi	0.54368	Macho	31280	cu_3-73	CU3R2	Location 3	FHIA18
cuba	2	60dpi	1.25864	Macho	23960	cu_3-73	CU3R2	Location 3	FHIA18
cuba	2	60dpi	1.06024	Macho	9520	cu_3-73	CU3R2	Location 3	FHIA18
cuba	2	60dpi	0.29976	Cavendish	16840	cu_3-74	CU3R2	Location 3	FHIA18
cuba	2	60dpi	0.33912	Cavendish	9960	cu_3-74	CU3R2	Location 3	FHIA18
cuba	2	60dpi	0.18704	FHIA18	9960	cu_3-74	CU3R2	Location 3	FHIA18
cuba	2	60dpi	0.23992	FHIA18	16840	cu_3-74	CU3R2	Location 3	FHIA18
cuba	2	60dpi	0.14968	Macho	9960	cu_3-74	CU3R2	Location 3	FHIA18
cuba	2	60dpi	0.18512	Macho	16840	cu_3-74	CU3R2	Location 3	FHIA18
cuba	2	60dpi	0.28304	Cavendish	8640	cu_3-75	CU3R2	Location 3	FHIA18
cuba	2	60dpi	0.43256	Cavendish	17080	cu_3-75	CU3R2	Location 3	FHIA18
cuba	2	60dpi	0.21696	Cavendish	24000	cu_3-75	CU3R2	Location 3	FHIA18
cuba	2	60dpi	0.1348	FHIA18	17080	cu_3-75	CU3R2	Location 3	FHIA18
cuba	2	60dpi	0.16544	FHIA18	24000	cu_3-75	CU3R2	Location 3	FHIA18
cuba	2	60dpi	0.40368	FHIA18	8640	cu_3-75	CU3R2	Location 3	FHIA18
cuba	2	60dpi	0.5756	Macho	17080	cu_3-75	CU3R2	Location 3	FHIA18
cuba	2	60dpi	1.1188	Macho	24000	cu_3-75	CU3R2	Location 3	FHIA18
cuba	2	60dpi	1.4908	Macho	8640	cu_3-75	CU3R2	Location 3	FHIA18
cuba	2	60dpi	0.70616	Cavendish	9480	cu_3-78	CU3R2	Location 3	FHIA18
cuba	2	60dpi	0.84504	Cavendish	17200	cu_3-78	CU3R2	Location 3	FHIA18
cuba	2	60dpi	0.00248	FHIA18	28200	cu_3-78	CU3R2	Location 3	FHIA18
cuba	2	60dpi	0.19608	FHIA18	9480	cu_3-78	CU3R2	Location 3	FHIA18
cuba	2	60dpi	0.35496	FHIA18	17200	cu_3-78	CU3R2	Location 3	FHIA18
cuba	2	60dpi	0.03944	Macho	28200	cu_3-78	CU3R2	Location 3	FHIA18
cuba	2	60dpi	0.07896	Cavendish	27520	cu_3-80	CU3R2	Location 3	FHIA18
cuba	2	60dpi	0.2476	Cavendish	8200	cu_3-80	CU3R2	Location 3	FHIA18
cuba	2	60dpi	0.03792	FHIA18	27520	cu_3-80	CU3R2	Location 3	FHIA18
cuba	2	60dpi	0.30328	FHIA18	8200	cu_3-80	CU3R2	Location 3	FHIA18
cuba	2	60dpi	0.04536	Macho	27520	cu_3-80	CU3R2	Location 3	FHIA18
cuba	2	60dpi	0.03736	Cavendish	30480	cu_3-81	CU3R2	Location 3	FHIA18
cuba	2	60dpi	0.27816	Cavendish	7000	cu_3-81	CU3R2	Location 3	FHIA18
cuba	2	60dpi	0.51384	Cavendish	19120	cu_3-81	CU3R2	Location 3	FHIA18
cuba	2	60dpi	0.14784	FHIA18	7000	cu_3-81	CU3R2	Location 3	FHIA18
cuba	2	60dpi	0.64328	FHIA18	19120	cu_3-81	CU3R2	Location 3	FHIA18
cuba	2	60dpi	0.0504	Macho	30480	cu_3-81	CU3R2	Location 3	FHIA18
cuba	2	60dpi	0.33688	Macho	7000	cu_3-81	CU3R2	Location 3	FHIA18
cuba	2	60dpi	0.09664	Macho	19120	cu_3-81	CU3R2	Location 3	FHIA18
cuba	2	60dpi	0.04416	Cavendish	11160	cu_3-88	CU3R2	Location 3	FHIA18
cuba	2	60dpi	0.00368	FHIA18	28080	cu_3-88	CU3R2	Location 3	FHIA18
cuba	2	60dpi	0.04928	FHIA18	11160	cu_3-88	CU3R2	Location 3	FHIA18
cuba	2	60dpi	0.3476	FHIA18	21120	cu_3-88	CU3R2	Location 3	FHIA18
cuba	2	60dpi	0.06768	Macho	28080	cu_3-88	CU3R2	Location 3	FHIA18
cuba	3	60dpi	2.88936	Cavendish	22720	cu_1-1	CU1S2	Location 1	Macho3/4
cuba	3	60dpi	2.09152	Cavendish	36400	cu_1-1	CU1S2	Location 1	Macho3/4
cuba	3	60dpi	0.00656	FHIA18	22720	cu_1-1	CU1S2	Location 1	Macho3/4
cuba	3	60dpi	0	FHIA18	36400	cu_1-1	CU1S2	Location 1	Macho3/4
cuba	3	60dpi	0.26848	FHIA18	11640	cu_1-1	CU1S2	Location 1	Macho3/4
cuba	3	60dpi	1.52904	Macho	22720	cu_1-1	CU1S2	Location 1	Macho3/4
cuba	3	60dpi	2.78272	Macho	11640	cu_1-1	CU1S2	Location 1	Macho3/4
cuba	3	60dpi	1.84496	Cavendish	15400	cu_1-10	CU1S2	Location 1	Macho3/4
cuba	3	60dpi	2.98968	Cavendish	28200	cu_1-10	CU1S2	Location 1	Macho3/4
cuba	3	60dpi	3.23592	Cavendish	10920	cu_1-10	CU1S2	Location 1	Macho3/4
cuba	3	60dpi	0.0028	FHIA18	28200	cu_1-10	CU1S2	Location 1	Macho3/4
cuba	3	60dpi	0.11176	FHIA18	10920	cu_1-10	CU1S2	Location 1	Macho3/4
cuba	3	60dpi	0.17776	FHIA18	15400	cu_1-10	CU1S2	Location 1	Macho3/4
cuba	3	60dpi	2.06016	Macho	10920	cu_1-10	CU1S2	Location 1	Macho3/4
cuba	3	60dpi	1.36944	Cavendish	15880	cu_1-11	CU1S2	Location 1	Macho3/4
cuba	3	60dpi	2.20968	Cavendish	9480	cu_1-11	CU1S2	Location 1	Macho3/4
cuba	3	60dpi	2.16616	Cavendish	25000	cu_1-11	CU1S2	Location 1	Macho3/4
cuba	3	60dpi	0.23424	FHIA18	25000	cu_1-11	CU1S2	Location 1	Macho3/4
cuba	3	60dpi	0.28088	FHIA18	15880	cu_1-11	CU1S2	Location 1	Macho3/4
cuba	3	60dpi	0.16608	FHIA18	9480	cu_1-11	CU1S2	Location 1	Macho3/4
cuba	3	60dpi	1.4356	Macho	15880	cu_1-11	CU1S2	Location 1	Macho3/4
cuba	3	60dpi	0.73992	Cavendish	28640	cu_1-13	CU1S2	Location 1	Macho3/4
cuba	3	60dpi	1.492	Cavendish	19640	cu_1-13	CU1S2	Location 1	Macho3/4
cuba	3	60dpi	0.83184	Cavendish	11280	cu_1-13	CU1S2	Location 1	Macho3/4
cuba	3	60dpi	0.02016	FHIA18	11280	cu_1-13	CU1S2	Location 1	Macho3/4
cuba	3	60dpi	0.36	FHIA18	19640	cu_1-13	CU1S2	Location 1	Macho3/4
cuba	3	60dpi	1.05384	FHIA18	28640	cu_1-13	CU1S2	Location 1	Macho3/4
cuba	3	60dpi	0.36096	Macho	11280	cu_1-13	CU1S2	Location 1	Macho3/4
cuba	3	60dpi	1.42728	Macho	19640	cu_1-13	CU1S2	Location 1	Macho3/4
cuba	3	60dpi	2.466	Cavendish	10080	cu_1-15	CU1S2	Location 1	Macho3/4
cuba	3	60dpi	3.38608	Cavendish	18680	cu_1-15	CU1S2	Location 1	Macho3/4
cuba	3	60dpi	2.99784	Cavendish	32480	cu_1-15	CU1S2	Location 1	Macho3/4
cuba	3	60dpi	0.00112	FHIA18	10080	cu_1-15	CU1S2	Location 1	Macho3/4
cuba	3	60dpi	0	FHIA18	32480	cu_1-15	CU1S2	Location 1	Macho3/4
cuba	3	60dpi	0.04752	FHIA18	18680	cu_1-15	CU1S2	Location 1	Macho3/4
cuba	3	60dpi	0.52344	Macho	32480	cu_1-15	CU1S2	Location 1	Macho3/4
cuba	3	60dpi	0.0216	Cavendish	7520	cu_1-16	CU1S2	Location 1	Macho3/4
cuba	3	60dpi	0.06648	Cavendish	7520	cu_1-16	CU1S2	Location 1	Macho3/4
cuba	3	60dpi	0.41608	Cavendish	7520	cu_1-16	CU1S2	Location 1	Macho3/4
cuba	3	60dpi	0.00112	FHIA18	7520	cu_1-16	CU1S2	Location 1	Macho3/4
cuba	3	60dpi	0.0064	FHIA18	7520	cu_1-16	CU1S2	Location 1	Macho3/4
cuba	3	60dpi	0.0756	FHIA18	7520	cu_1-16	CU1S2	Location 1	Macho3/4
cuba	3	60dpi	0.10936	Macho	7520	cu_1-16	CU1S2	Location 1	Macho3/4
cuba	3	60dpi	0.96032	Cavendish	16690	cu_1-17	CU1S2	Location 1	Macho3/4
cuba	3	60dpi	0.45312	Cavendish	25720	cu_1-17	CU1S2	Location 1	Macho3/4
cuba	3	60dpi	1.28256	Cavendish	7920	cu_1-17	CU1S2	Location 1	Macho3/4
cuba	3	60dpi	0	FHIA18	7920	cu_1-17	CU1S2	Location 1	Macho3/4
cuba	3	60dpi	0.03664	FHIA18	25720	cu_1-17	CU1S2	Location 1	Macho3/4
cuba	3	60dpi	0.0744	FHIA18	16690	cu_1-17	CU1S2	Location 1	Macho3/4
cuba	3	60dpi	3.70232	Macho	7920	cu_1-17	CU1S2	Location 1	Macho3/4
cuba	3	60dpi	1.80752	Macho	16690	cu_1-17	CU1S2	Location 1	Macho3/4
cuba	3	60dpi	2.29936	Macho	25720	cu_1-17	CU1S2	Location 1	Macho3/4
cuba	3	60dpi	1.07176	Cavendish	34680	cu_1-18	CU1S2	Location 1	Macho3/4
cuba	3	60dpi	0.99536	Cavendish	20160	cu_1-18	CU1S2	Location 1	Macho3/4
cuba	3	60dpi	1.60456	Cavendish	9000	cu_1-18	CU1S2	Location 1	Macho3/4
cuba	3	60dpi	0.00136	FHIA18	9000	cu_1-18	CU1S2	Location 1	Macho3/4
cuba	3	60dpi	0.03792	FHIA18	20160	cu_1-18	CU1S2	Location 1	Macho3/4
cuba	3	60dpi	0.2892	FHIA18	34680	cu_1-18	CU1S2	Location 1	Macho3/4
cuba	3	60dpi	1.512	Macho	9000	cu_1-18	CU1S2	Location 1	Macho3/4
cuba	3	60dpi	2.74968	Macho	20160	cu_1-18	CU1S2	Location 1	Macho3/4
cuba	3	60dpi	2.52304	Macho	34680	cu_1-18	CU1S2	Location 1	Macho3/4
cuba	3	60dpi	1.48256	Cavendish	19680	cu_1-19	CU1S2	Location 1	Macho3/4
cuba	3	60dpi	3.14936	Cavendish	28800	cu_1-19	CU1S2	Location 1	Macho3/4
cuba	3	60dpi	1.2212	Cavendish	13760	cu_1-19	CU1S2	Location 1	Macho3/4
cuba	3	60dpi	0.02456	FHIA18	28800	cu_1-19	CU1S2	Location 1	Macho3/4
cuba	3	60dpi	0.27384	FHIA18	13760	cu_1-19	CU1S2	Location 1	Macho3/4
cuba	3	60dpi	0.07024	FHIA18	19680	cu_1-19	CU1S2	Location 1	Macho3/4
cuba	3	60dpi	0.1952	Macho	13760	cu_1-19	CU1S2	Location 1	Macho3/4
cuba	3	60dpi	2.22048	Macho	28800	cu_1-19	CU1S2	Location 1	Macho3/4
cuba	3	60dpi	0.59032	Cavendish	10080	cu_1-20	CU1S2	Location 1	Macho3/4
cuba	3	60dpi	3.35216	Cavendish	18560	cu_1-20	CU1S2	Location 1	Macho3/4
cuba	3	60dpi	3.7948	Cavendish	25240	cu_1-20	CU1S2	Location 1	Macho3/4
cuba	3	60dpi	0.00256	FHIA18	10080	cu_1-20	CU1S2	Location 1	Macho3/4
cuba	3	60dpi	0.00424	FHIA18	25240	cu_1-20	CU1S2	Location 1	Macho3/4
cuba	3	60dpi	0.21584	FHIA18	18560	cu_1-20	CU1S2	Location 1	Macho3/4
cuba	3	60dpi	2.64384	Macho	18560	cu_1-20	CU1S2	Location 1	Macho3/4
cuba	3	60dpi	3.20952	Macho	25240	cu_1-20	CU1S2	Location 1	Macho3/4
cuba	3	60dpi	0.80192	Cavendish	12480	cu_1-21	CU1S2	Location 1	Macho3/4
cuba	3	60dpi	4.27872	Cavendish	20440	cu_1-21	CU1S2	Location 1	Macho3/4
cuba	3	60dpi	2.45856	Cavendish	30040	cu_1-21	CU1S2	Location 1	Macho3/4
cuba	3	60dpi	0.29448	FHIA18	30040	cu_1-21	CU1S2	Location 1	Macho3/4
cuba	3	60dpi	0.31224	FHIA18	12480	cu_1-21	CU1S2	Location 1	Macho3/4
cuba	3	60dpi	0.75128	FHIA18	20440	cu_1-21	CU1S2	Location 1	Macho3/4
cuba	3	60dpi	0.00184	Cavendish	2200	cu_1-22	CU1S2	Location 1	Macho3/4
cuba	3	60dpi	0.32432	Cavendish	2200	cu_1-22	CU1S2	Location 1	Macho3/4
cuba	3	60dpi	0.08464	Cavendish	2200	cu_1-22	CU1S2	Location 1	Macho3/4
cuba	3	60dpi	0.0044	FHIA18	2200	cu_1-22	CU1S2	Location 1	Macho3/4
cuba	3	60dpi	0.072	FHIA18	2200	cu_1-22	CU1S2	Location 1	Macho3/4
cuba	3	60dpi	0.00256	Macho	2200	cu_1-22	CU1S2	Location 1	Macho3/4
cuba	3	60dpi	0.64384	Macho	2200	cu_1-22	CU1S2	Location 1	Macho3/4
cuba	3	60dpi	0.2416	Macho	2200	cu_1-22	CU1S2	Location 1	Macho3/4
cuba	3	60dpi	0.00568	Cavendish	5920	cu_1-23	CU1S2	Location 1	Macho3/4
cuba	3	60dpi	0.0472	Cavendish	5920	cu_1-23	CU1S2	Location 1	Macho3/4
cuba	3	60dpi	0.03768	Cavendish	5920	cu_1-23	CU1S2	Location 1	Macho3/4
cuba	3	60dpi	0	FHIA18	5920	cu_1-23	CU1S2	Location 1	Macho3/4
cuba	3	60dpi	0	FHIA18	5920	cu_1-23	CU1S2	Location 1	Macho3/4
cuba	3	60dpi	0.01848	FHIA18	5920	cu_1-23	CU1S2	Location 1	Macho3/4
cuba	3	60dpi	0.0852	Macho	5920	cu_1-23	CU1S2	Location 1	Macho3/4
cuba	3	60dpi	0.00624	Macho	5920	cu_1-23	CU1S2	Location 1	Macho3/4
cuba	3	60dpi	0.5604	Macho	5920	cu_1-23	CU1S2	Location 1	Macho3/4
cuba	3	60dpi	2.0264	Cavendish	9960	cu_1-25	CU1S2	Location 1	Macho3/4
cuba	3	60dpi	2.65448	Cavendish	25560	cu_1-25	CU1S2	Location 1	Macho3/4
cuba	3	60dpi	2.97848	Cavendish	14360	cu_1-25	CU1S2	Location 1	Macho3/4
cuba	3	60dpi	0.0028	FHIA18	25560	cu_1-25	CU1S2	Location 1	Macho3/4
cuba	3	60dpi	0.27888	FHIA18	9960	cu_1-25	CU1S2	Location 1	Macho3/4
cuba	3	60dpi	0.052	FHIA18	14360	cu_1-25	CU1S2	Location 1	Macho3/4
cuba	3	60dpi	1.01536	Macho	14360	cu_1-25	CU1S2	Location 1	Macho3/4
cuba	3	60dpi	3.06664	Macho	25560	cu_1-25	CU1S2	Location 1	Macho3/4
cuba	3	60dpi	1.6684	Cavendish	14680	cu_1-27	CU1S2	Location 1	Macho3/4
cuba	3	60dpi	2.86808	Cavendish	21040	cu_1-27	CU1S2	Location 1	Macho3/4
cuba	3	60dpi	0.39832	FHIA18	14680	cu_1-27	CU1S2	Location 1	Macho3/4
cuba	3	60dpi	0.12728	FHIA18	21040	cu_1-27	CU1S2	Location 1	Macho3/4
cuba	3	60dpi	0.10304	FHIA18	31840	cu_1-27	CU1S2	Location 1	Macho3/4
cuba	3	60dpi	1.85648	Macho	31840	cu_1-27	CU1S2	Location 1	Macho3/4
cuba	3	60dpi	1.556	Cavendish	13800	cu_1-29	CU1S2	Location 1	Macho3/4
cuba	3	60dpi	1.928	Cavendish	3240	cu_1-29	CU1S2	Location 1	Macho3/4
cuba	3	60dpi	2.0092	Cavendish	22800	cu_1-29	CU1S2	Location 1	Macho3/4
cuba	3	60dpi	0.01544	FHIA18	13800	cu_1-29	CU1S2	Location 1	Macho3/4
cuba	3	60dpi	0.12176	FHIA18	3240	cu_1-29	CU1S2	Location 1	Macho3/4
cuba	3	60dpi	0.30624	FHIA18	22800	cu_1-29	CU1S2	Location 1	Macho3/4
cuba	3	60dpi	1.75488	Macho	13800	cu_1-29	CU1S2	Location 1	Macho3/4
cuba	3	60dpi	0.17088	FHIA18	29800	cu_1-3	CU1S2	Location 1	Macho3/4
cuba	3	60dpi	0.12896	FHIA18	13000	cu_1-3	CU1S2	Location 1	Macho3/4
cuba	3	60dpi	1.03048	Macho	13000	cu_1-3	CU1S2	Location 1	Macho3/4
cuba	3	60dpi	1.74016	Macho	18840	cu_1-3	CU1S2	Location 1	Macho3/4
cuba	3	60dpi	0.32208	Cavendish	19600	cu_1-30	CU1S2	Location 1	Macho3/4
cuba	3	60dpi	1.12824	Cavendish	8560	cu_1-30	CU1S2	Location 1	Macho3/4
cuba	3	60dpi	1.95168	Cavendish	26040	cu_1-30	CU1S2	Location 1	Macho3/4
cuba	3	60dpi	0.01256	FHIA18	19600	cu_1-30	CU1S2	Location 1	Macho3/4
cuba	3	60dpi	0.0608	FHIA18	26040	cu_1-30	CU1S2	Location 1	Macho3/4
cuba	3	60dpi	0.30192	FHIA18	8560	cu_1-30	CU1S2	Location 1	Macho3/4
cuba	3	60dpi	0.81784	Macho	19600	cu_1-30	CU1S2	Location 1	Macho3/4
cuba	3	60dpi	1.8116	Macho	8560	cu_1-30	CU1S2	Location 1	Macho3/4
cuba	3	60dpi	0.67096	Cavendish	7000	cu_1-31	CU1S2	Location 1	Macho3/4
cuba	3	60dpi	0.11624	FHIA18	7000	cu_1-31	CU1S2	Location 1	Macho3/4
cuba	3	60dpi	0.01912	FHIA18	14440	cu_1-31	CU1S2	Location 1	Macho3/4
cuba	3	60dpi	0.03184	FHIA18	24960	cu_1-31	CU1S2	Location 1	Macho3/4
cuba	3	60dpi	1.3052	Macho	14440	cu_1-31	CU1S2	Location 1	Macho3/4
cuba	3	60dpi	0.18584	Cavendish	19080	cu_1-33	CU1S2	Location 1	Macho3/4
cuba	3	60dpi	0.58024	Cavendish	26320	cu_1-33	CU1S2	Location 1	Macho3/4
cuba	3	60dpi	1.25352	Cavendish	12960	cu_1-33	CU1S2	Location 1	Macho3/4
cuba	3	60dpi	0.04496	FHIA18	12960	cu_1-33	CU1S2	Location 1	Macho3/4
cuba	3	60dpi	0.12224	FHIA18	19080	cu_1-33	CU1S2	Location 1	Macho3/4
cuba	3	60dpi	0.26096	FHIA18	26320	cu_1-33	CU1S2	Location 1	Macho3/4
cuba	3	60dpi	2.40048	Macho	12960	cu_1-33	CU1S2	Location 1	Macho3/4
cuba	3	60dpi	0.21056	Cavendish	8200	cu_1-34	CU1S2	Location 1	Macho3/4
cuba	3	60dpi	0.4432	Cavendish	16960	cu_1-34	CU1S2	Location 1	Macho3/4
cuba	3	60dpi	0.92848	Cavendish	16960	cu_1-34	CU1S2	Location 1	Macho3/4
cuba	3	60dpi	0.28728	FHIA18	8200	cu_1-34	CU1S2	Location 1	Macho3/4
cuba	3	60dpi	0.14096	FHIA18	16960	cu_1-34	CU1S2	Location 1	Macho3/4
cuba	3	60dpi	0.0892	FHIA18	16960	cu_1-34	CU1S2	Location 1	Macho3/4
cuba	3	60dpi	1.04768	Macho	8200	cu_1-34	CU1S2	Location 1	Macho3/4
cuba	3	60dpi	1.31232	Cavendish	9920	cu_1-36	CU1S2	Location 1	Macho3/4
cuba	3	60dpi	2.50304	Cavendish	29400	cu_1-36	CU1S2	Location 1	Macho3/4
cuba	3	60dpi	0.04992	FHIA18	9920	cu_1-36	CU1S2	Location 1	Macho3/4
cuba	3	60dpi	0.01512	FHIA18	17000	cu_1-36	CU1S2	Location 1	Macho3/4
cuba	3	60dpi	0.00872	FHIA18	29400	cu_1-36	CU1S2	Location 1	Macho3/4
cuba	3	60dpi	0.30736	Macho	9920	cu_1-36	CU1S2	Location 1	Macho3/4
cuba	3	60dpi	3.47624	Macho	17000	cu_1-36	CU1S2	Location 1	Macho3/4
cuba	3	60dpi	2.5276	Cavendish	8680	cu_1-37	CU1S2	Location 1	Macho3/4
cuba	3	60dpi	1.06448	Cavendish	28960	cu_1-37	CU1S2	Location 1	Macho3/4
cuba	3	60dpi	0.02016	FHIA18	28960	cu_1-37	CU1S2	Location 1	Macho3/4
cuba	3	60dpi	0.01352	FHIA18	8680	cu_1-37	CU1S2	Location 1	Macho3/4
cuba	3	60dpi	0.03448	FHIA18	14880	cu_1-37	CU1S2	Location 1	Macho3/4
cuba	3	60dpi	0.68976	Macho	14880	cu_1-37	CU1S2	Location 1	Macho3/4
cuba	3	60dpi	3.42768	Cavendish	18680	cu_1-38	CU1S2	Location 1	Macho3/4
cuba	3	60dpi	1.66592	Cavendish	31520	cu_1-38	CU1S2	Location 1	Macho3/4
cuba	3	60dpi	1.96808	Cavendish	8200	cu_1-38	CU1S2	Location 1	Macho3/4
cuba	3	60dpi	0	FHIA18	8200	cu_1-38	CU1S2	Location 1	Macho3/4
cuba	3	60dpi	0.00256	FHIA18	31520	cu_1-38	CU1S2	Location 1	Macho3/4
cuba	3	60dpi	0.0056	FHIA18	18680	cu_1-38	CU1S2	Location 1	Macho3/4
cuba	3	60dpi	1.83	Macho	8200	cu_1-38	CU1S2	Location 1	Macho3/4
cuba	3	60dpi	1.83	Cavendish	11980	cu_1-39	CU1S2	Location 1	Macho3/4
cuba	3	60dpi	1.14848	Cavendish	17720	cu_1-39	CU1S2	Location 1	Macho3/4
cuba	3	60dpi	3.6556	Cavendish	34440	cu_1-39	CU1S2	Location 1	Macho3/4
cuba	3	60dpi	0.24768	FHIA18	34440	cu_1-39	CU1S2	Location 1	Macho3/4
cuba	3	60dpi	0.0408	FHIA18	17720	cu_1-39	CU1S2	Location 1	Macho3/4
cuba	3	60dpi	0.04048	FHIA18	11980	cu_1-39	CU1S2	Location 1	Macho3/4
cuba	3	60dpi	0.62568	Macho	34440	cu_1-39	CU1S2	Location 1	Macho3/4
cuba	3	60dpi	1.25728	Cavendish	14400	cu_1-4	CU1S2	Location 1	Macho3/4
cuba	3	60dpi	0.0248	FHIA18	20720	cu_1-4	CU1S2	Location 1	Macho3/4
cuba	3	60dpi	0.06448	FHIA18	29640	cu_1-4	CU1S2	Location 1	Macho3/4
cuba	3	60dpi	0.1608	FHIA18	14400	cu_1-4	CU1S2	Location 1	Macho3/4
cuba	3	60dpi	2.9956	Cavendish	10880	cu_1-40	CU1S2	Location 1	Macho3/4
cuba	3	60dpi	0.31824	FHIA18	10880	cu_1-40	CU1S2	Location 1	Macho3/4
cuba	3	60dpi	0.318	FHIA18	24080	cu_1-40	CU1S2	Location 1	Macho3/4
cuba	3	60dpi	2.97408	Macho	24080	cu_1-40	CU1S2	Location 1	Macho3/4
cuba	3	60dpi	1.86376	Macho	10880	cu_1-40	CU1S2	Location 1	Macho3/4
cuba	3	60dpi	1.27384	Cavendish	25920	cu_1-43	CU1R2	Location 1	FHIA18
cuba	3	60dpi	3.41432	Cavendish	9280	cu_1-43	CU1R2	Location 1	FHIA18
cuba	3	60dpi	0.068	FHIA18	16400	cu_1-43	CU1R2	Location 1	FHIA18
cuba	3	60dpi	0.37168	FHIA18	9280	cu_1-43	CU1R2	Location 1	FHIA18
cuba	3	60dpi	1.96952	Macho	16400	cu_1-43	CU1R2	Location 1	FHIA18
cuba	3	60dpi	1.26808	Cavendish	11280	cu_1-48	CU1R2	Location 1	FHIA18
cuba	3	60dpi	0.27424	FHIA18	11280	cu_1-48	CU1R2	Location 1	FHIA18
cuba	3	60dpi	0.63464	FHIA18	16320	cu_1-48	CU1R2	Location 1	FHIA18
cuba	3	60dpi	1.97648	FHIA18	25200	cu_1-48	CU1R2	Location 1	FHIA18
cuba	3	60dpi	0.15448	Cavendish	8160	cu_1-49	CU1R2	Location 1	FHIA18
cuba	3	60dpi	0.16888	Cavendish	8160	cu_1-49	CU1R2	Location 1	FHIA18
cuba	3	60dpi	0.09416	Cavendish	8160	cu_1-49	CU1R2	Location 1	FHIA18
cuba	3	60dpi	0.00856	FHIA18	8160	cu_1-49	CU1R2	Location 1	FHIA18
cuba	3	60dpi	0.01648	FHIA18	8160	cu_1-49	CU1R2	Location 1	FHIA18
cuba	3	60dpi	0.05544	FHIA18	8160	cu_1-49	CU1R2	Location 1	FHIA18
cuba	3	60dpi	0.22768	Macho	8160	cu_1-49	CU1R2	Location 1	FHIA18
cuba	3	60dpi	0.17768	Macho	8160	cu_1-49	CU1R2	Location 1	FHIA18
cuba	3	60dpi	0.22448	Macho	8160	cu_1-49	CU1R2	Location 1	FHIA18
cuba	3	60dpi	2.0616	Cavendish	18600	cu_1-5	CU1S2	Location 1	Macho3/4
cuba	3	60dpi	1.37032	Cavendish	9560	cu_1-5	CU1S2	Location 1	Macho3/4
cuba	3	60dpi	0.05144	FHIA18	9560	cu_1-5	CU1S2	Location 1	Macho3/4
cuba	3	60dpi	0.17416	FHIA18	27640	cu_1-5	CU1S2	Location 1	Macho3/4
cuba	3	60dpi	0.09472	FHIA18	18600	cu_1-5	CU1S2	Location 1	Macho3/4
cuba	3	60dpi	2.70056	Macho	9560	cu_1-5	CU1S2	Location 1	Macho3/4
cuba	3	60dpi	0.34792	FHIA18	17320	cu_1-52	CU1R2	Location 1	FHIA18
cuba	3	60dpi	0.31896	FHIA18	8640	cu_1-52	CU1R2	Location 1	FHIA18
cuba	3	60dpi	1.41544	FHIA18	31840	cu_1-52	CU1R2	Location 1	FHIA18
cuba	3	60dpi	0.36288	Cavendish	10640	cu_1-53	CU1R2	Location 1	FHIA18
cuba	3	60dpi	0.6916	Cavendish	30320	cu_1-53	CU1R2	Location 1	FHIA18
cuba	3	60dpi	0.78584	Cavendish	22040	cu_1-53	CU1R2	Location 1	FHIA18
cuba	3	60dpi	0.04872	FHIA18	10640	cu_1-53	CU1R2	Location 1	FHIA18
cuba	3	60dpi	0.0796	FHIA18	30320	cu_1-53	CU1R2	Location 1	FHIA18
cuba	3	60dpi	0.1876	FHIA18	22040	cu_1-53	CU1R2	Location 1	FHIA18
cuba	3	60dpi	0.2168	Macho	30320	cu_1-53	CU1R2	Location 1	FHIA18
cuba	3	60dpi	2.84624	Cavendish	33680	cu_1-54	CU1R2	Location 1	FHIA18
cuba	3	60dpi	1.93944	Cavendish	15920	cu_1-54	CU1R2	Location 1	FHIA18
cuba	3	60dpi	2.1392	Cavendish	11080	cu_1-54	CU1R2	Location 1	FHIA18
cuba	3	60dpi	0.64224	FHIA18	15920	cu_1-54	CU1R2	Location 1	FHIA18
cuba	3	60dpi	0.77816	FHIA18	11080	cu_1-54	CU1R2	Location 1	FHIA18
cuba	3	60dpi	0.70616	FHIA18	33680	cu_1-54	CU1R2	Location 1	FHIA18
cuba	3	60dpi	1.47216	Macho	11080	cu_1-54	CU1R2	Location 1	FHIA18
cuba	3	60dpi	2.12648	Cavendish	9240	cu_1-56	CU1R2	Location 1	FHIA18
cuba	3	60dpi	1.43112	Cavendish	16080	cu_1-56	CU1R2	Location 1	FHIA18
cuba	3	60dpi	2.66824	Cavendish	25840	cu_1-56	CU1R2	Location 1	FHIA18
cuba	3	60dpi	0.14568	FHIA18	25840	cu_1-56	CU1R2	Location 1	FHIA18
cuba	3	60dpi	0.75072	FHIA18	9240	cu_1-56	CU1R2	Location 1	FHIA18
cuba	3	60dpi	1.17792	Cavendish	13480	cu_1-58	CU1R2	Location 1	FHIA18
cuba	3	60dpi	2.28568	Cavendish	17360	cu_1-58	CU1R2	Location 1	FHIA18
cuba	3	60dpi	1.53096	Cavendish	27560	cu_1-58	CU1R2	Location 1	FHIA18
cuba	3	60dpi	0.14232	FHIA18	27560	cu_1-58	CU1R2	Location 1	FHIA18
cuba	3	60dpi	0.15248	FHIA18	13480	cu_1-58	CU1R2	Location 1	FHIA18
cuba	3	60dpi	1.22112	FHIA18	17360	cu_1-58	CU1R2	Location 1	FHIA18
cuba	3	60dpi	1.58744	Macho	17360	cu_1-58	CU1R2	Location 1	FHIA18
cuba	3	60dpi	0.43456	Cavendish	10280	cu_1-59	CU1R2	Location 1	FHIA18
cuba	3	60dpi	2.65056	Cavendish	28280	cu_1-59	CU1R2	Location 1	FHIA18
cuba	3	60dpi	2.2196	Cavendish	18600	cu_1-59	CU1R2	Location 1	FHIA18
cuba	3	60dpi	0.19264	FHIA18	10280	cu_1-59	CU1R2	Location 1	FHIA18
cuba	3	60dpi	0.14888	FHIA18	28280	cu_1-59	CU1R2	Location 1	FHIA18
cuba	3	60dpi	0.3992	FHIA18	18600	cu_1-59	CU1R2	Location 1	FHIA18
cuba	3	60dpi	0.22928	Macho	10280	cu_1-59	CU1R2	Location 1	FHIA18
cuba	3	60dpi	1.71584	Macho	18600	cu_1-59	CU1R2	Location 1	FHIA18
cuba	3	60dpi	1.66784	Macho	28280	cu_1-59	CU1R2	Location 1	FHIA18
cuba	3	60dpi	0.07968	Cavendish	1072	cu_1-6	CU1S2	Location 1	Macho3/4
cuba	3	60dpi	0.0272	Cavendish	1072	cu_1-6	CU1S2	Location 1	Macho3/4
cuba	3	60dpi	0.11072	Cavendish	1072	cu_1-6	CU1S2	Location 1	Macho3/4
cuba	3	60dpi	0.02168	FHIA18	1072	cu_1-6	CU1S2	Location 1	Macho3/4
cuba	3	60dpi	0.22936	FHIA18	1072	cu_1-6	CU1S2	Location 1	Macho3/4
cuba	3	60dpi	0.15784	FHIA18	1072	cu_1-6	CU1S2	Location 1	Macho3/4
cuba	3	60dpi	0.05504	Macho	1072	cu_1-6	CU1S2	Location 1	Macho3/4
cuba	3	60dpi	0.0416	Macho	1072	cu_1-6	CU1S2	Location 1	Macho3/4
cuba	3	60dpi	0.046	Cavendish	9760	cu_1-61	CU1R2	Location 1	FHIA18
cuba	3	60dpi	2.87016	Cavendish	28480	cu_1-61	CU1R2	Location 1	FHIA18
cuba	3	60dpi	1.68848	Cavendish	18360	cu_1-61	CU1R2	Location 1	FHIA18
cuba	3	60dpi	0.16928	FHIA18	9760	cu_1-61	CU1R2	Location 1	FHIA18
cuba	3	60dpi	0.18536	FHIA18	28480	cu_1-61	CU1R2	Location 1	FHIA18
cuba	3	60dpi	0.08504	FHIA18	18360	cu_1-61	CU1R2	Location 1	FHIA18
cuba	3	60dpi	0.91664	Macho	9760	cu_1-61	CU1R2	Location 1	FHIA18
cuba	3	60dpi	1.88184	Macho	18360	cu_1-61	CU1R2	Location 1	FHIA18
cuba	3	60dpi	0.35768	Cavendish	6720	cu_1-62	CU1R2	Location 1	FHIA18
cuba	3	60dpi	0.53552	Cavendish	6720	cu_1-62	CU1R2	Location 1	FHIA18
cuba	3	60dpi	0.28808	Cavendish	6720	cu_1-62	CU1R2	Location 1	FHIA18
cuba	3	60dpi	0.08032	FHIA18	6720	cu_1-62	CU1R2	Location 1	FHIA18
cuba	3	60dpi	0.058	FHIA18	6720	cu_1-62	CU1R2	Location 1	FHIA18
cuba	3	60dpi	0.20664	FHIA18	6720	cu_1-62	CU1R2	Location 1	FHIA18
cuba	3	60dpi	0.41888	Macho	6720	cu_1-62	CU1R2	Location 1	FHIA18
cuba	3	60dpi	0.11952	Macho	6720	cu_1-62	CU1R2	Location 1	FHIA18
cuba	3	60dpi	0.29296	Macho	6720	cu_1-62	CU1R2	Location 1	FHIA18
cuba	3	60dpi	0.33144	Cavendish	11160	cu_1-64	CU1R2	Location 1	FHIA18
cuba	3	60dpi	0.63184	Cavendish	29520	cu_1-64	CU1R2	Location 1	FHIA18
cuba	3	60dpi	0.88088	Cavendish	18680	cu_1-64	CU1R2	Location 1	FHIA18
cuba	3	60dpi	0.458	FHIA18	11160	cu_1-64	CU1R2	Location 1	FHIA18
cuba	3	60dpi	0.45832	FHIA18	29520	cu_1-64	CU1R2	Location 1	FHIA18
cuba	3	60dpi	0.88056	FHIA18	18680	cu_1-64	CU1R2	Location 1	FHIA18
cuba	3	60dpi	1.28024	Macho	11160	cu_1-64	CU1R2	Location 1	FHIA18
cuba	3	60dpi	1.09	Macho	18680	cu_1-64	CU1R2	Location 1	FHIA18
cuba	3	60dpi	1.7044	Macho	29520	cu_1-64	CU1R2	Location 1	FHIA18
cuba	3	60dpi	1.01816	Cavendish	8720	cu_1-65	CU1R2	Location 1	FHIA18
cuba	3	60dpi	1.65032	Cavendish	8720	cu_1-65	CU1R2	Location 1	FHIA18
cuba	3	60dpi	4.41576	Cavendish	8720	cu_1-65	CU1R2	Location 1	FHIA18
cuba	3	60dpi	0.08392	FHIA18	8720	cu_1-65	CU1R2	Location 1	FHIA18
cuba	3	60dpi	0.08512	FHIA18	8720	cu_1-65	CU1R2	Location 1	FHIA18
cuba	3	60dpi	0.07128	FHIA18	8720	cu_1-65	CU1R2	Location 1	FHIA18
cuba	3	60dpi	1.90824	Macho	8720	cu_1-65	CU1R2	Location 1	FHIA18
cuba	3	60dpi	1.182	Macho	8720	cu_1-65	CU1R2	Location 1	FHIA18
cuba	3	60dpi	0.60176	Cavendish	9400	cu_1-67	CU1R2	Location 1	FHIA18
cuba	3	60dpi	2.2492	Cavendish	29480	cu_1-67	CU1R2	Location 1	FHIA18
cuba	3	60dpi	0.49448	FHIA18	9400	cu_1-67	CU1R2	Location 1	FHIA18
cuba	3	60dpi	1.11176	FHIA18	18920	cu_1-67	CU1R2	Location 1	FHIA18
cuba	3	60dpi	0.93552	FHIA18	29480	cu_1-67	CU1R2	Location 1	FHIA18
cuba	3	60dpi	1.40456	Macho	9400	cu_1-67	CU1R2	Location 1	FHIA18
cuba	3	60dpi	3.04336	Cavendish	27040	cu_1-69	CU1R2	Location 1	FHIA18
cuba	3	60dpi	0.1892	FHIA18	19880	cu_1-69	CU1R2	Location 1	FHIA18
cuba	3	60dpi	0.67568	FHIA18	12020	cu_1-69	CU1R2	Location 1	FHIA18
cuba	3	60dpi	0.57936	FHIA18	27040	cu_1-69	CU1R2	Location 1	FHIA18
cuba	3	60dpi	2.28272	Macho	27040	cu_1-69	CU1R2	Location 1	FHIA18
cuba	3	60dpi	2.51808	Macho	19880	cu_1-69	CU1R2	Location 1	FHIA18
cuba	3	60dpi	0.90192	Cavendish	21240	cu_1-7	CU1S2	Location 1	Macho3/4
cuba	3	60dpi	1.29208	Cavendish	29440	cu_1-7	CU1S2	Location 1	Macho3/4
cuba	3	60dpi	0.012	FHIA18	21240	cu_1-7	CU1S2	Location 1	Macho3/4
cuba	3	60dpi	0.1992	FHIA18	29440	cu_1-7	CU1S2	Location 1	Macho3/4
cuba	3	60dpi	1.21728	Macho	9840	cu_1-7	CU1S2	Location 1	Macho3/4
cuba	3	60dpi	1.93864	Macho	21240	cu_1-7	CU1S2	Location 1	Macho3/4
cuba	3	60dpi	0.10136	Cavendish	7660	cu_1-70	CU1R2	Location 1	FHIA18
cuba	3	60dpi	0.534	Cavendish	7660	cu_1-70	CU1R2	Location 1	FHIA18
cuba	3	60dpi	0.37504	Cavendish	7660	cu_1-70	CU1R2	Location 1	FHIA18
cuba	3	60dpi	0.09368	FHIA18	7660	cu_1-70	CU1R2	Location 1	FHIA18
cuba	3	60dpi	0.23168	FHIA18	7660	cu_1-70	CU1R2	Location 1	FHIA18
cuba	3	60dpi	0.29136	FHIA18	7660	cu_1-70	CU1R2	Location 1	FHIA18
cuba	3	60dpi	0.36408	Macho	7660	cu_1-70	CU1R2	Location 1	FHIA18
cuba	3	60dpi	0.69784	Macho	7660	cu_1-70	CU1R2	Location 1	FHIA18
cuba	3	60dpi	0.66144	Macho	7660	cu_1-70	CU1R2	Location 1	FHIA18
cuba	3	60dpi	0.43824	Cavendish	8440	cu_1-72	CU1R2	Location 1	FHIA18
cuba	3	60dpi	2.49952	Cavendish	28320	cu_1-72	CU1R2	Location 1	FHIA18
cuba	3	60dpi	1.65736	Cavendish	17640	cu_1-72	CU1R2	Location 1	FHIA18
cuba	3	60dpi	0.03048	FHIA18	8440	cu_1-72	CU1R2	Location 1	FHIA18
cuba	3	60dpi	0.23368	FHIA18	28320	cu_1-72	CU1R2	Location 1	FHIA18
cuba	3	60dpi	0.19712	FHIA18	17640	cu_1-72	CU1R2	Location 1	FHIA18
cuba	3	60dpi	0.8424	Macho	8440	cu_1-72	CU1R2	Location 1	FHIA18
cuba	3	60dpi	0.64792	Macho	17640	cu_1-72	CU1R2	Location 1	FHIA18
cuba	3	60dpi	3.97408	Macho	28320	cu_1-72	CU1R2	Location 1	FHIA18
cuba	3	60dpi	0.01016	Cavendish	10200	cu_1-73	CU1R2	Location 1	FHIA18
cuba	3	60dpi	1.11112	Cavendish	27480	cu_1-73	CU1R2	Location 1	FHIA18
cuba	3	60dpi	0.5184	Cavendish	16880	cu_1-73	CU1R2	Location 1	FHIA18
cuba	3	60dpi	0.04016	FHIA18	27480	cu_1-73	CU1R2	Location 1	FHIA18
cuba	3	60dpi	0.06752	FHIA18	16880	cu_1-73	CU1R2	Location 1	FHIA18
cuba	3	60dpi	0.1216	FHIA18	10200	cu_1-73	CU1R2	Location 1	FHIA18
cuba	3	60dpi	0.05576	Macho	16880	cu_1-73	CU1R2	Location 1	FHIA18
cuba	3	60dpi	1.86984	Macho	27480	cu_1-73	CU1R2	Location 1	FHIA18
cuba	3	60dpi	1.90408	Cavendish	18400	cu_1-74	CU1R2	Location 1	FHIA18
cuba	3	60dpi	2.31328	Cavendish	8160	cu_1-74	CU1R2	Location 1	FHIA18
cuba	3	60dpi	2.07192	Cavendish	30920	cu_1-74	CU1R2	Location 1	FHIA18
cuba	3	60dpi	0.10944	FHIA18	30920	cu_1-74	CU1R2	Location 1	FHIA18
cuba	3	60dpi	0.33576	FHIA18	18400	cu_1-74	CU1R2	Location 1	FHIA18
cuba	3	60dpi	0.53328	FHIA18	8160	cu_1-74	CU1R2	Location 1	FHIA18
cuba	3	60dpi	0	Cavendish	6440	cu_1-75	CU1R2	Location 1	FHIA18
cuba	3	60dpi	0.03544	Cavendish	6440	cu_1-75	CU1R2	Location 1	FHIA18
cuba	3	60dpi	0.04552	Cavendish	6440	cu_1-75	CU1R2	Location 1	FHIA18
cuba	3	60dpi	0	FHIA18	6440	cu_1-75	CU1R2	Location 1	FHIA18
cuba	3	60dpi	0.0036	FHIA18	6440	cu_1-75	CU1R2	Location 1	FHIA18
cuba	3	60dpi	0.02672	FHIA18	6440	cu_1-75	CU1R2	Location 1	FHIA18
cuba	3	60dpi	0.36056	Macho	6440	cu_1-75	CU1R2	Location 1	FHIA18
cuba	3	60dpi	0.11824	Macho	6440	cu_1-75	CU1R2	Location 1	FHIA18
cuba	3	60dpi	0.03112	Macho	6440	cu_1-75	CU1R2	Location 1	FHIA18
cuba	3	60dpi	1.07816	Cavendish	9120	cu_1-76	CU1R2	Location 1	FHIA18
cuba	3	60dpi	2.01968	Cavendish	27520	cu_1-76	CU1R2	Location 1	FHIA18
cuba	3	60dpi	4.3224	Cavendish	17400	cu_1-76	CU1R2	Location 1	FHIA18
cuba	3	60dpi	0.01488	FHIA18	27520	cu_1-76	CU1R2	Location 1	FHIA18
cuba	3	60dpi	0.27304	FHIA18	17400	cu_1-76	CU1R2	Location 1	FHIA18
cuba	3	60dpi	0.63536	FHIA18	9120	cu_1-76	CU1R2	Location 1	FHIA18
cuba	3	60dpi	3.72776	Macho	9120	cu_1-76	CU1R2	Location 1	FHIA18
cuba	3	60dpi	4.92944	Macho	17400	cu_1-76	CU1R2	Location 1	FHIA18
cuba	3	60dpi	2.41208	Cavendish	15240	cu_1-77	CU1R2	Location 1	FHIA18
cuba	3	60dpi	1.93312	Cavendish	8840	cu_1-77	CU1R2	Location 1	FHIA18
cuba	3	60dpi	2.61952	Cavendish	26480	cu_1-77	CU1R2	Location 1	FHIA18
cuba	3	60dpi	0.45352	FHIA18	8840	cu_1-77	CU1R2	Location 1	FHIA18
cuba	3	60dpi	0.73864	FHIA18	26480	cu_1-77	CU1R2	Location 1	FHIA18
cuba	3	60dpi	3.62944	FHIA18	15240	cu_1-77	CU1R2	Location 1	FHIA18
cuba	3	60dpi	0.00336	Cavendish	4400	cu_1-78	CU1R2	Location 1	FHIA18
cuba	3	60dpi	0.01128	Cavendish	4400	cu_1-78	CU1R2	Location 1	FHIA18
cuba	3	60dpi	0.67104	Cavendish	4400	cu_1-78	CU1R2	Location 1	FHIA18
cuba	3	60dpi	0.00384	FHIA18	4400	cu_1-78	CU1R2	Location 1	FHIA18
cuba	3	60dpi	0.24544	FHIA18	4400	cu_1-78	CU1R2	Location 1	FHIA18
cuba	3	60dpi	0.10984	FHIA18	4400	cu_1-78	CU1R2	Location 1	FHIA18
cuba	3	60dpi	0.39096	Macho	4400	cu_1-78	CU1R2	Location 1	FHIA18
cuba	3	60dpi	0.15296	Macho	4400	cu_1-78	CU1R2	Location 1	FHIA18
cuba	3	60dpi	0.23736	Macho	4400	cu_1-78	CU1R2	Location 1	FHIA18
cuba	3	60dpi	1.95552	Cavendish	28000	cu_1-79	CU1R2	Location 1	FHIA18
cuba	3	60dpi	2.54752	Cavendish	17480	cu_1-79	CU1R2	Location 1	FHIA18
cuba	3	60dpi	0.10216	FHIA18	10920	cu_1-79	CU1R2	Location 1	FHIA18
cuba	3	60dpi	1.17688	FHIA18	17480	cu_1-79	CU1R2	Location 1	FHIA18
cuba	3	60dpi	1.44784	FHIA18	28000	cu_1-79	CU1R2	Location 1	FHIA18
cuba	3	60dpi	0.84216	Macho	10920	cu_1-79	CU1R2	Location 1	FHIA18
cuba	3	60dpi	3.33008	Macho	17480	cu_1-79	CU1R2	Location 1	FHIA18
cuba	3	60dpi	0.07912	Cavendish	32200	cu_1-80	CU1R2	Location 1	FHIA18
cuba	3	60dpi	1.46456	Cavendish	10000	cu_1-80	CU1R2	Location 1	FHIA18
cuba	3	60dpi	1.1024	Cavendish	18600	cu_1-80	CU1R2	Location 1	FHIA18
cuba	3	60dpi	0.02912	FHIA18	18600	cu_1-80	CU1R2	Location 1	FHIA18
cuba	3	60dpi	0.07264	FHIA18	10000	cu_1-80	CU1R2	Location 1	FHIA18
cuba	3	60dpi	0.10568	FHIA18	32200	cu_1-80	CU1R2	Location 1	FHIA18
cuba	3	60dpi	0.0988	Macho	32200	cu_1-80	CU1R2	Location 1	FHIA18
cuba	3	60dpi	2.04096	Macho	10000	cu_1-80	CU1R2	Location 1	FHIA18
cuba	3	60dpi	1.46856	Macho	18600	cu_1-80	CU1R2	Location 1	FHIA18
cuba	3	60dpi	0.85	Cavendish	15640	cu_1-81	CU1R2	Location 1	FHIA18
cuba	3	60dpi	1.36888	Cavendish	11160	cu_1-81	CU1R2	Location 1	FHIA18
cuba	3	60dpi	1.9272	Cavendish	26040	cu_1-81	CU1R2	Location 1	FHIA18
cuba	3	60dpi	0.28592	FHIA18	11160	cu_1-81	CU1R2	Location 1	FHIA18
cuba	3	60dpi	0.2076	FHIA18	15640	cu_1-81	CU1R2	Location 1	FHIA18
cuba	3	60dpi	0.2832	FHIA18	26040	cu_1-81	CU1R2	Location 1	FHIA18
cuba	3	60dpi	2.8164	Macho	15640	cu_1-81	CU1R2	Location 1	FHIA18
cuba	3	60dpi	2.7936	Macho	26040	cu_1-81	CU1R2	Location 1	FHIA18
cuba	3	60dpi	0.02176	Cavendish	5160	cu_1-82	CU1R2	Location 1	FHIA18
cuba	3	60dpi	0.06744	Cavendish	5160	cu_1-82	CU1R2	Location 1	FHIA18
cuba	3	60dpi	0.14984	Cavendish	5160	cu_1-82	CU1R2	Location 1	FHIA18
cuba	3	60dpi	0.01792	FHIA18	5160	cu_1-82	CU1R2	Location 1	FHIA18
cuba	3	60dpi	0.09168	FHIA18	5160	cu_1-82	CU1R2	Location 1	FHIA18
cuba	3	60dpi	0.02304	FHIA18	5160	cu_1-82	CU1R2	Location 1	FHIA18
cuba	3	60dpi	0.1468	Macho	5160	cu_1-82	CU1R2	Location 1	FHIA18
cuba	3	60dpi	0.2624	Macho	5160	cu_1-82	CU1R2	Location 1	FHIA18
cuba	3	60dpi	0.10632	Cavendish	2360	cu_1-84	CU1R2	Location 1	FHIA18
cuba	3	60dpi	0.60424	Cavendish	10240	cu_1-84	CU1R2	Location 1	FHIA18
cuba	3	60dpi	0.22528	Cavendish	10240	cu_1-84	CU1R2	Location 1	FHIA18
cuba	3	60dpi	0.01608	FHIA18	10240	cu_1-84	CU1R2	Location 1	FHIA18
cuba	3	60dpi	0.33504	FHIA18	2360	cu_1-84	CU1R2	Location 1	FHIA18
cuba	3	60dpi	0.25424	FHIA18	10240	cu_1-84	CU1R2	Location 1	FHIA18
cuba	3	60dpi	0.33784	Macho	2360	cu_1-84	CU1R2	Location 1	FHIA18
cuba	3	60dpi	0.34672	Macho	10240	cu_1-84	CU1R2	Location 1	FHIA18
cuba	3	60dpi	0.23224	Cavendish	23000	cu_1-85	CU1R2	Location 1	FHIA18
cuba	3	60dpi	0.0484	Cavendish	31440	cu_1-85	CU1R2	Location 1	FHIA18
cuba	3	60dpi	0.16	Cavendish	12500	cu_1-85	CU1R2	Location 1	FHIA18
cuba	3	60dpi	0	FHIA18	23000	cu_1-85	CU1R2	Location 1	FHIA18
cuba	3	60dpi	0.04416	FHIA18	12500	cu_1-85	CU1R2	Location 1	FHIA18
cuba	3	60dpi	0.05984	FHIA18	31440	cu_1-85	CU1R2	Location 1	FHIA18
cuba	3	60dpi	0.0088	Cavendish	2320	cu_1-86	CU1R2	Location 1	FHIA18
cuba	3	60dpi	0.21128	Cavendish	2320	cu_1-86	CU1R2	Location 1	FHIA18
cuba	3	60dpi	0	FHIA18	2320	cu_1-86	CU1R2	Location 1	FHIA18
cuba	3	60dpi	0.00368	FHIA18	2320	cu_1-86	CU1R2	Location 1	FHIA18
cuba	3	60dpi	0.2976	FHIA18	2320	cu_1-86	CU1R2	Location 1	FHIA18
cuba	3	60dpi	0.00216	Macho	2320	cu_1-86	CU1R2	Location 1	FHIA18
cuba	3	60dpi	0.13288	Macho	2320	cu_1-86	CU1R2	Location 1	FHIA18
cuba	3	60dpi	0.03152	Macho	2320	cu_1-86	CU1R2	Location 1	FHIA18
cuba	3	60dpi	0.25672	Cavendish	8200	cu_1-87	CU1R2	Location 1	FHIA18
cuba	3	60dpi	3.56104	Cavendish	17920	cu_1-87	CU1R2	Location 1	FHIA18
cuba	3	60dpi	2.25224	Cavendish	25080	cu_1-87	CU1R2	Location 1	FHIA18
cuba	3	60dpi	0.07976	FHIA18	8200	cu_1-87	CU1R2	Location 1	FHIA18
cuba	3	60dpi	0.83272	FHIA18	17920	cu_1-87	CU1R2	Location 1	FHIA18
cuba	3	60dpi	0.39056	Cavendish	7960	cu_1-88	CU1R2	Location 1	FHIA18
cuba	3	60dpi	2.40512	Cavendish	27440	cu_1-88	CU1R2	Location 1	FHIA18
cuba	3	60dpi	3.64904	Cavendish	17280	cu_1-88	CU1R2	Location 1	FHIA18
cuba	3	60dpi	0.348	FHIA18	27440	cu_1-88	CU1R2	Location 1	FHIA18
cuba	3	60dpi	0.35392	FHIA18	17280	cu_1-88	CU1R2	Location 1	FHIA18
cuba	3	60dpi	0.26	FHIA18	7960	cu_1-88	CU1R2	Location 1	FHIA18
cuba	3	60dpi	0	Macho	17280	cu_1-88	CU1R2	Location 1	FHIA18
cuba	3	60dpi	3.59656	Macho	7960	cu_1-88	CU1R2	Location 1	FHIA18
cuba	3	60dpi	0.12848	Cavendish	11040	cu_1-9	CU1S2	Location 1	Macho3/4
cuba	3	60dpi	0.57616	Cavendish	16120	cu_1-9	CU1S2	Location 1	Macho3/4
cuba	3	60dpi	0.71232	Cavendish	25120	cu_1-9	CU1S2	Location 1	Macho3/4
cuba	3	60dpi	0.00112	FHIA18	16120	cu_1-9	CU1S2	Location 1	Macho3/4
cuba	3	60dpi	0.46472	FHIA18	25120	cu_1-9	CU1S2	Location 1	Macho3/4
cuba	3	60dpi	0.4112	FHIA18	11040	cu_1-9	CU1S2	Location 1	Macho3/4
cuba	3	60dpi	1.0692	Macho	25120	cu_1-9	CU1S2	Location 1	Macho3/4
cuba	3	60dpi	0.49416	Macho	11040	cu_1-9	CU1S2	Location 1	Macho3/4
cuba	3	60dpi	1.12856	Cavendish	9600	cu_2-101	CU2R2	Location 2	FHIA18
cuba	3	60dpi	0.97296	Cavendish	14600	cu_2-101	CU2R2	Location 2	FHIA18
cuba	3	60dpi	4.36952	Cavendish	33920	cu_2-101	CU2R2	Location 2	FHIA18
cuba	3	60dpi	0.0252	FHIA18	14600	cu_2-101	CU2R2	Location 2	FHIA18
cuba	3	60dpi	0.3412	FHIA18	9600	cu_2-101	CU2R2	Location 2	FHIA18
cuba	3	60dpi	0.1212	FHIA18	33920	cu_2-101	CU2R2	Location 2	FHIA18
cuba	3	60dpi	0.88048	Macho	14600	cu_2-101	CU2R2	Location 2	FHIA18
cuba	3	60dpi	0.45104	Macho	9600	cu_2-101	CU2R2	Location 2	FHIA18
cuba	3	60dpi	0.03752	Cavendish	8240	cu_2-102	CU2R2	Location 2	FHIA18
cuba	3	60dpi	0.20416	Cavendish	14440	cu_2-102	CU2R2	Location 2	FHIA18
cuba	3	60dpi	0.24088	Cavendish	14440	cu_2-102	CU2R2	Location 2	FHIA18
cuba	3	60dpi	0.26472	FHIA18	14440	cu_2-102	CU2R2	Location 2	FHIA18
cuba	3	60dpi	0.12744	FHIA18	8240	cu_2-102	CU2R2	Location 2	FHIA18
cuba	3	60dpi	0.13696	FHIA18	14440	cu_2-102	CU2R2	Location 2	FHIA18
cuba	3	60dpi	0.288	Macho	8240	cu_2-102	CU2R2	Location 2	FHIA18
cuba	3	60dpi	1.8976	Macho	14440	cu_2-102	CU2R2	Location 2	FHIA18
cuba	3	60dpi	0.0796	Cavendish	7960	cu_2-103	CU2R2	Location 2	FHIA18
cuba	3	60dpi	0.60328	Cavendish	14480	cu_2-103	CU2R2	Location 2	FHIA18
cuba	3	60dpi	0.2132	FHIA18	7960	cu_2-103	CU2R2	Location 2	FHIA18
cuba	3	60dpi	0.11544	FHIA18	25760	cu_2-103	CU2R2	Location 2	FHIA18
cuba	3	60dpi	0.39352	FHIA18	14480	cu_2-103	CU2R2	Location 2	FHIA18
cuba	3	60dpi	0.17256	Macho	14480	cu_2-103	CU2R2	Location 2	FHIA18
cuba	3	60dpi	1.92776	Macho	25760	cu_2-103	CU2R2	Location 2	FHIA18
cuba	3	60dpi	0.94952	Cavendish	8800	cu_2-106	CU2R2	Location 2	FHIA18
cuba	3	60dpi	1.45544	Cavendish	15400	cu_2-106	CU2R2	Location 2	FHIA18
cuba	3	60dpi	0.88584	Cavendish	27600	cu_2-106	CU2R2	Location 2	FHIA18
cuba	3	60dpi	0.0936	FHIA18	8800	cu_2-106	CU2R2	Location 2	FHIA18
cuba	3	60dpi	0.30352	FHIA18	15400	cu_2-106	CU2R2	Location 2	FHIA18
cuba	3	60dpi	0.43872	Macho	8800	cu_2-106	CU2R2	Location 2	FHIA18
cuba	3	60dpi	4.58064	Macho	27600	cu_2-106	CU2R2	Location 2	FHIA18
cuba	3	60dpi	1.03464	Macho	15400	cu_2-106	CU2R2	Location 2	FHIA18
cuba	3	60dpi	0.61768	Cavendish	27120	cu_2-107	CU2R2	Location 2	FHIA18
cuba	3	60dpi	1.91048	Cavendish	14160	cu_2-107	CU2R2	Location 2	FHIA18
cuba	3	60dpi	0.00824	FHIA18	10080	cu_2-107	CU2R2	Location 2	FHIA18
cuba	3	60dpi	0.09096	FHIA18	14160	cu_2-107	CU2R2	Location 2	FHIA18
cuba	3	60dpi	0.05744	FHIA18	27120	cu_2-107	CU2R2	Location 2	FHIA18
cuba	3	60dpi	0.2092	Macho	14160	cu_2-107	CU2R2	Location 2	FHIA18
cuba	3	60dpi	1.02024	Cavendish	12120	cu_2-110	CU2R2	Location 2	FHIA18
cuba	3	60dpi	0.39328	FHIA18	20800	cu_2-110	CU2R2	Location 2	FHIA18
cuba	3	60dpi	0.34456	FHIA18	27280	cu_2-110	CU2R2	Location 2	FHIA18
cuba	3	60dpi	0.30176	FHIA18	12120	cu_2-110	CU2R2	Location 2	FHIA18
cuba	3	60dpi	0.88296	Macho	12120	cu_2-110	CU2R2	Location 2	FHIA18
cuba	3	60dpi	0.18432	Cavendish	19400	cu_2-112	CU2R2	Location 2	FHIA18
cuba	3	60dpi	0.56832	Cavendish	10760	cu_2-112	CU2R2	Location 2	FHIA18
cuba	3	60dpi	1.96224	Cavendish	30520	cu_2-112	CU2R2	Location 2	FHIA18
cuba	3	60dpi	0	FHIA18	19400	cu_2-112	CU2R2	Location 2	FHIA18
cuba	3	60dpi	0.06992	FHIA18	10760	cu_2-112	CU2R2	Location 2	FHIA18
cuba	3	60dpi	0.06736	FHIA18	30520	cu_2-112	CU2R2	Location 2	FHIA18
cuba	3	60dpi	1.70424	Macho	19400	cu_2-112	CU2R2	Location 2	FHIA18
cuba	3	60dpi	0.65424	Cavendish	14200	cu_2-114	CU2R2	Location 2	FHIA18
cuba	3	60dpi	2.05864	Cavendish	8480	cu_2-114	CU2R2	Location 2	FHIA18
cuba	3	60dpi	1.2044	Cavendish	24520	cu_2-114	CU2R2	Location 2	FHIA18
cuba	3	60dpi	0.004	FHIA18	24520	cu_2-114	CU2R2	Location 2	FHIA18
cuba	3	60dpi	0.0448	FHIA18	8480	cu_2-114	CU2R2	Location 2	FHIA18
cuba	3	60dpi	0.20528	FHIA18	14200	cu_2-114	CU2R2	Location 2	FHIA18
cuba	3	60dpi	0.74976	Cavendish	10880	cu_2-13	CU2S2	Location 2	Macho3/4
cuba	3	60dpi	0.54576	Cavendish	19680	cu_2-13	CU2S2	Location 2	Macho3/4
cuba	3	60dpi	0.81096	Cavendish	30000	cu_2-13	CU2S2	Location 2	Macho3/4
cuba	3	60dpi	0.0628	FHIA18	10880	cu_2-13	CU2S2	Location 2	Macho3/4
cuba	3	60dpi	0.14056	FHIA18	30000	cu_2-13	CU2S2	Location 2	Macho3/4
cuba	3	60dpi	0.06992	FHIA18	19680	cu_2-13	CU2S2	Location 2	Macho3/4
cuba	3	60dpi	0.47288	Macho	10880	cu_2-13	CU2S2	Location 2	Macho3/4
cuba	3	60dpi	1.12688	Macho	30000	cu_2-13	CU2S2	Location 2	Macho3/4
cuba	3	60dpi	0.7	Macho	19680	cu_2-13	CU2S2	Location 2	Macho3/4
cuba	3	60dpi	0.1976	Cavendish	10280	cu_2-24	CU2S2	Location 2	Macho3/4
cuba	3	60dpi	1.01312	Cavendish	17880	cu_2-24	CU2S2	Location 2	Macho3/4
cuba	3	60dpi	0.53312	Cavendish	26600	cu_2-24	CU2S2	Location 2	Macho3/4
cuba	3	60dpi	0.04992	FHIA18	10280	cu_2-24	CU2S2	Location 2	Macho3/4
cuba	3	60dpi	0.06584	FHIA18	26600	cu_2-24	CU2S2	Location 2	Macho3/4
cuba	3	60dpi	0.08896	FHIA18	17880	cu_2-24	CU2S2	Location 2	Macho3/4
cuba	3	60dpi	0.23184	Macho	10280	cu_2-24	CU2S2	Location 2	Macho3/4
cuba	3	60dpi	0.00816	Cavendish	6400	cu_2-26	CU2S2	Location 2	Macho3/4
cuba	3	60dpi	0.0444	Cavendish	14640	cu_2-26	CU2S2	Location 2	Macho3/4
cuba	3	60dpi	0.21712	Cavendish	14640	cu_2-26	CU2S2	Location 2	Macho3/4
cuba	3	60dpi	0.06232	FHIA18	14640	cu_2-26	CU2S2	Location 2	Macho3/4
cuba	3	60dpi	0.15456	FHIA18	14640	cu_2-26	CU2S2	Location 2	Macho3/4
cuba	3	60dpi	0.0292	Macho	6400	cu_2-26	CU2S2	Location 2	Macho3/4
cuba	3	60dpi	0.32888	Macho	14640	cu_2-26	CU2S2	Location 2	Macho3/4
cuba	3	60dpi	0.49592	Cavendish	10080	cu_2-27	CU2S2	Location 2	Macho3/4
cuba	3	60dpi	0.696	Cavendish	30720	cu_2-27	CU2S2	Location 2	Macho3/4
cuba	3	60dpi	0.4732	Cavendish	17800	cu_2-27	CU2S2	Location 2	Macho3/4
cuba	3	60dpi	0	FHIA18	10080	cu_2-27	CU2S2	Location 2	Macho3/4
cuba	3	60dpi	0.00224	FHIA18	30720	cu_2-27	CU2S2	Location 2	Macho3/4
cuba	3	60dpi	0.33184	Macho	30720	cu_2-27	CU2S2	Location 2	Macho3/4
cuba	3	60dpi	0.9644	Macho	17800	cu_2-27	CU2S2	Location 2	Macho3/4
cuba	3	60dpi	0.27544	Macho	10080	cu_2-27	CU2S2	Location 2	Macho3/4
cuba	3	60dpi	0.14248	Cavendish	10280	cu_2-28	CU2S2	Location 2	Macho3/4
cuba	3	60dpi	0.50128	Cavendish	26840	cu_2-28	CU2S2	Location 2	Macho3/4
cuba	3	60dpi	3.28864	Cavendish	14400	cu_2-28	CU2S2	Location 2	Macho3/4
cuba	3	60dpi	0.02296	FHIA18	14400	cu_2-28	CU2S2	Location 2	Macho3/4
cuba	3	60dpi	0.20184	FHIA18	10280	cu_2-28	CU2S2	Location 2	Macho3/4
cuba	3	60dpi	0.14728	FHIA18	26840	cu_2-28	CU2S2	Location 2	Macho3/4
cuba	3	60dpi	0.16112	Macho	10280	cu_2-28	CU2S2	Location 2	Macho3/4
cuba	3	60dpi	0.94296	Macho	14400	cu_2-28	CU2S2	Location 2	Macho3/4
cuba	3	60dpi	0.50408	Macho	26840	cu_2-28	CU2S2	Location 2	Macho3/4
cuba	3	60dpi	0.28696	Cavendish	8720	cu_2-32	CU2S2	Location 2	Macho3/4
cuba	3	60dpi	0.79696	Cavendish	15040	cu_2-32	CU2S2	Location 2	Macho3/4
cuba	3	60dpi	0.00304	FHIA18	15040	cu_2-32	CU2S2	Location 2	Macho3/4
cuba	3	60dpi	0	FHIA18	29840	cu_2-32	CU2S2	Location 2	Macho3/4
cuba	3	60dpi	0.00816	FHIA18	8720	cu_2-32	CU2S2	Location 2	Macho3/4
cuba	3	60dpi	0.72008	Macho	8720	cu_2-32	CU2S2	Location 2	Macho3/4
cuba	3	60dpi	1.08888	Macho	15040	cu_2-32	CU2S2	Location 2	Macho3/4
cuba	3	60dpi	1.53312	Macho	29840	cu_2-32	CU2S2	Location 2	Macho3/4
cuba	3	60dpi	0.59992	Cavendish	10720	cu_2-35	CU2S2	Location 2	Macho3/4
cuba	3	60dpi	2.05984	Cavendish	19440	cu_2-35	CU2S2	Location 2	Macho3/4
cuba	3	60dpi	0.86728	Cavendish	28600	cu_2-35	CU2S2	Location 2	Macho3/4
cuba	3	60dpi	1.46592	FHIA18	10720	cu_2-35	CU2S2	Location 2	Macho3/4
cuba	3	60dpi	1.03744	FHIA18	28600	cu_2-35	CU2S2	Location 2	Macho3/4
cuba	3	60dpi	2.39456	Macho	28600	cu_2-35	CU2S2	Location 2	Macho3/4
cuba	3	60dpi	2.916	Macho	19440	cu_2-35	CU2S2	Location 2	Macho3/4
cuba	3	60dpi	0.3272	Cavendish	10200	cu_2-36	CU2S2	Location 2	Macho3/4
cuba	3	60dpi	0.55224	Cavendish	17640	cu_2-36	CU2S2	Location 2	Macho3/4
cuba	3	60dpi	0.84816	Cavendish	27000	cu_2-36	CU2S2	Location 2	Macho3/4
cuba	3	60dpi	0.0568	FHIA18	10200	cu_2-36	CU2S2	Location 2	Macho3/4
cuba	3	60dpi	0.0168	FHIA18	27000	cu_2-36	CU2S2	Location 2	Macho3/4
cuba	3	60dpi	0.03424	FHIA18	17640	cu_2-36	CU2S2	Location 2	Macho3/4
cuba	3	60dpi	0.05112	Macho	10200	cu_2-36	CU2S2	Location 2	Macho3/4
cuba	3	60dpi	0.68984	Macho	17640	cu_2-36	CU2S2	Location 2	Macho3/4
cuba	3	60dpi	0.2732	Cavendish	8320	cu_2-38	CU2S2	Location 2	Macho3/4
cuba	3	60dpi	1.01304	Cavendish	19640	cu_2-38	CU2S2	Location 2	Macho3/4
cuba	3	60dpi	0.01896	FHIA18	8320	cu_2-38	CU2S2	Location 2	Macho3/4
cuba	3	60dpi	0.01864	FHIA18	29800	cu_2-38	CU2S2	Location 2	Macho3/4
cuba	3	60dpi	0.07944	FHIA18	19640	cu_2-38	CU2S2	Location 2	Macho3/4
cuba	3	60dpi	0.34544	Macho	29800	cu_2-38	CU2S2	Location 2	Macho3/4
cuba	3	60dpi	2.52032	Macho	8320	cu_2-38	CU2S2	Location 2	Macho3/4
cuba	3	60dpi	3.30272	Macho	19640	cu_2-38	CU2S2	Location 2	Macho3/4
cuba	3	60dpi	0.89472	Cavendish	16920	cu_2-4	CU2S2	Location 2	Macho3/4
cuba	3	60dpi	1.21168	Cavendish	9520	cu_2-4	CU2S2	Location 2	Macho3/4
cuba	3	60dpi	0.04096	FHIA18	16920	cu_2-4	CU2S2	Location 2	Macho3/4
cuba	3	60dpi	0.05712	FHIA18	9520	cu_2-4	CU2S2	Location 2	Macho3/4
cuba	3	60dpi	2.8684	Macho	9520	cu_2-4	CU2S2	Location 2	Macho3/4
cuba	3	60dpi	0.29808	Cavendish	30240	cu_2-43	CU2S2	Location 2	Macho3/4
cuba	3	60dpi	1.01304	Cavendish	20960	cu_2-43	CU2S2	Location 2	Macho3/4
cuba	3	60dpi	1.25496	Cavendish	9760	cu_2-43	CU2S2	Location 2	Macho3/4
cuba	3	60dpi	0.07232	FHIA18	9760	cu_2-43	CU2S2	Location 2	Macho3/4
cuba	3	60dpi	0.19496	FHIA18	30240	cu_2-43	CU2S2	Location 2	Macho3/4
cuba	3	60dpi	0.20232	FHIA18	20960	cu_2-43	CU2S2	Location 2	Macho3/4
cuba	3	60dpi	0.3532	Macho	9760	cu_2-43	CU2S2	Location 2	Macho3/4
cuba	3	60dpi	0.71784	Macho	20960	cu_2-43	CU2S2	Location 2	Macho3/4
cuba	3	60dpi	0.12112	Cavendish	8920	cu_2-45	CU2S2	Location 2	Macho3/4
cuba	3	60dpi	1.636	Cavendish	28920	cu_2-45	CU2S2	Location 2	Macho3/4
cuba	3	60dpi	1.26984	Cavendish	18440	cu_2-45	CU2S2	Location 2	Macho3/4
cuba	3	60dpi	0.01064	FHIA18	28920	cu_2-45	CU2S2	Location 2	Macho3/4
cuba	3	60dpi	0.07256	FHIA18	18440	cu_2-45	CU2S2	Location 2	Macho3/4
cuba	3	60dpi	0.3924	FHIA18	8920	cu_2-45	CU2S2	Location 2	Macho3/4
cuba	3	60dpi	0.09832	Macho	28920	cu_2-45	CU2S2	Location 2	Macho3/4
cuba	3	60dpi	0.25416	Macho	8920	cu_2-45	CU2S2	Location 2	Macho3/4
cuba	3	60dpi	1.00792	Macho	18440	cu_2-45	CU2S2	Location 2	Macho3/4
cuba	3	60dpi	1.50576	Cavendish	9920	cu_2-46	CU2S2	Location 2	Macho3/4
cuba	3	60dpi	0.14696	FHIA18	19600	cu_2-46	CU2S2	Location 2	Macho3/4
cuba	3	60dpi	0.36072	FHIA18	9920	cu_2-46	CU2S2	Location 2	Macho3/4
cuba	3	60dpi	0.34664	FHIA18	32840	cu_2-46	CU2S2	Location 2	Macho3/4
cuba	3	60dpi	1.70376	Macho	9920	cu_2-46	CU2S2	Location 2	Macho3/4
cuba	3	60dpi	3.45808	Macho	19600	cu_2-46	CU2S2	Location 2	Macho3/4
cuba	3	60dpi	1.23112	Cavendish	10760	cu_2-48	CU2S2	Location 2	Macho3/4
cuba	3	60dpi	2.13936	Cavendish	33240	cu_2-48	CU2S2	Location 2	Macho3/4
cuba	3	60dpi	2.5548	Cavendish	16600	cu_2-48	CU2S2	Location 2	Macho3/4
cuba	3	60dpi	0.05584	FHIA18	10760	cu_2-48	CU2S2	Location 2	Macho3/4
cuba	3	60dpi	0.1204	FHIA18	33240	cu_2-48	CU2S2	Location 2	Macho3/4
cuba	3	60dpi	0.09408	FHIA18	16600	cu_2-48	CU2S2	Location 2	Macho3/4
cuba	3	60dpi	0.98584	Macho	10760	cu_2-48	CU2S2	Location 2	Macho3/4
cuba	3	60dpi	2.02384	Macho	16600	cu_2-48	CU2S2	Location 2	Macho3/4
cuba	3	60dpi	2.21928	Macho	33240	cu_2-48	CU2S2	Location 2	Macho3/4
cuba	3	60dpi	0.05728	Cavendish	10800	cu_2-5	CU2S2	Location 2	Macho3/4
cuba	3	60dpi	1.58072	Cavendish	16160	cu_2-5	CU2S2	Location 2	Macho3/4
cuba	3	60dpi	3.21224	Cavendish	32440	cu_2-5	CU2S2	Location 2	Macho3/4
cuba	3	60dpi	0.09648	FHIA18	32440	cu_2-5	CU2S2	Location 2	Macho3/4
cuba	3	60dpi	0.18672	FHIA18	16160	cu_2-5	CU2S2	Location 2	Macho3/4
cuba	3	60dpi	0.11576	FHIA18	10800	cu_2-5	CU2S2	Location 2	Macho3/4
cuba	3	60dpi	1.1292	Macho	10800	cu_2-5	CU2S2	Location 2	Macho3/4
cuba	3	60dpi	1.66784	Macho	32440	cu_2-5	CU2S2	Location 2	Macho3/4
cuba	3	60dpi	2.66408	Macho	16160	cu_2-5	CU2S2	Location 2	Macho3/4
cuba	3	60dpi	0.33896	Cavendish	10200	cu_2-50	CU2S2	Location 2	Macho3/4
cuba	3	60dpi	1.32672	Cavendish	32520	cu_2-50	CU2S2	Location 2	Macho3/4
cuba	3	60dpi	1.35304	Cavendish	21120	cu_2-50	CU2S2	Location 2	Macho3/4
cuba	3	60dpi	0.402	FHIA18	10200	cu_2-50	CU2S2	Location 2	Macho3/4
cuba	3	60dpi	0.24728	FHIA18	32520	cu_2-50	CU2S2	Location 2	Macho3/4
cuba	3	60dpi	0.76112	FHIA18	21120	cu_2-50	CU2S2	Location 2	Macho3/4
cuba	3	60dpi	1.45944	Macho	10200	cu_2-50	CU2S2	Location 2	Macho3/4
cuba	3	60dpi	0.62168	Cavendish	11800	cu_2-56	CU2R2	Location 2	FHIA18
cuba	3	60dpi	0.59232	Cavendish	16400	cu_2-56	CU2R2	Location 2	FHIA18
cuba	3	60dpi	0.76904	Cavendish	28440	cu_2-56	CU2R2	Location 2	FHIA18
cuba	3	60dpi	0.0156	FHIA18	16400	cu_2-56	CU2R2	Location 2	FHIA18
cuba	3	60dpi	0.03144	FHIA18	11800	cu_2-56	CU2R2	Location 2	FHIA18
cuba	3	60dpi	0.24608	FHIA18	28440	cu_2-56	CU2R2	Location 2	FHIA18
cuba	3	60dpi	1.36912	Macho	16400	cu_2-56	CU2R2	Location 2	FHIA18
cuba	3	60dpi	1.10696	Cavendish	14640	cu_2-58	CU2R2	Location 2	FHIA18
cuba	3	60dpi	0.53688	Cavendish	6920	cu_2-58	CU2R2	Location 2	FHIA18
cuba	3	60dpi	0.208	FHIA18	14640	cu_2-58	CU2R2	Location 2	FHIA18
cuba	3	60dpi	0.05584	FHIA18	6920	cu_2-58	CU2R2	Location 2	FHIA18
cuba	3	60dpi	0.17864	FHIA18	26520	cu_2-58	CU2R2	Location 2	FHIA18
cuba	3	60dpi	0.6264	Cavendish	9400	cu_2-61	CU2R2	Location 2	FHIA18
cuba	3	60dpi	2.51208	Cavendish	28320	cu_2-61	CU2R2	Location 2	FHIA18
cuba	3	60dpi	0.12632	FHIA18	17400	cu_2-61	CU2R2	Location 2	FHIA18
cuba	3	60dpi	0.34952	FHIA18	9400	cu_2-61	CU2R2	Location 2	FHIA18
cuba	3	60dpi	3.30296	Macho	17400	cu_2-61	CU2R2	Location 2	FHIA18
cuba	3	60dpi	2.5168	Macho	28320	cu_2-61	CU2R2	Location 2	FHIA18
cuba	3	60dpi	0.4848	Cavendish	9480	cu_2-68	CU2R2	Location 2	FHIA18
cuba	3	60dpi	1.7096	Cavendish	25520	cu_2-68	CU2R2	Location 2	FHIA18
cuba	3	60dpi	0.40072	FHIA18	12120	cu_2-68	CU2R2	Location 2	FHIA18
cuba	3	60dpi	0.12808	FHIA18	9480	cu_2-68	CU2R2	Location 2	FHIA18
cuba	3	60dpi	0.13696	FHIA18	25520	cu_2-68	CU2R2	Location 2	FHIA18
cuba	3	60dpi	0.4556	Macho	9480	cu_2-68	CU2R2	Location 2	FHIA18
cuba	3	60dpi	0.55136	Macho	12120	cu_2-68	CU2R2	Location 2	FHIA18
cuba	3	60dpi	3.78248	Macho	25520	cu_2-68	CU2R2	Location 2	FHIA18
cuba	3	60dpi	0.34272	Cavendish	19600	cu_2-75	CU2R2	Location 2	FHIA18
cuba	3	60dpi	0.4204	Cavendish	12800	cu_2-75	CU2R2	Location 2	FHIA18
cuba	3	60dpi	0.60712	Cavendish	28040	cu_2-75	CU2R2	Location 2	FHIA18
cuba	3	60dpi	0.02312	FHIA18	19600	cu_2-75	CU2R2	Location 2	FHIA18
cuba	3	60dpi	0.05176	FHIA18	12800	cu_2-75	CU2R2	Location 2	FHIA18
cuba	3	60dpi	0.05808	FHIA18	28040	cu_2-75	CU2R2	Location 2	FHIA18
cuba	3	60dpi	0.25488	Macho	12800	cu_2-75	CU2R2	Location 2	FHIA18
[truncated: 270 more rows]

## Sheet: Phenotyping samples from DR
Country	Replicates	Days post-inoculation (dpi)	Diseased leaf area (cm2)	Inoculated cultivar	Inoculum concentration	Isolate	Population code	Location of origin	Cultivar of origin
dominican rep.	1	60dpi	5.40488	Cavendish	14840	dom4-12	DR1S1	Location 1	Macho
dominican rep.	1	60dpi	2.56928	Cavendish	14840	dom4-12	DR1S1	Location 1	Macho
dominican rep.	1	60dpi	6.10976	Cavendish	14840	dom4-12	DR1S1	Location 1	Macho
dominican rep.	1	60dpi	0.85328	FHIA21	14840	dom4-12	DR1S1	Location 1	Macho
dominican rep.	1	60dpi	2.50568	FHIA21	14840	dom4-12	DR1S1	Location 1	Macho
dominican rep.	1	60dpi	3.9912	Macho	14840	dom4-12	DR1S1	Location 1	Macho
dominican rep.	1	60dpi	2.31136	Macho	14840	dom4-12	DR1S1	Location 1	Macho
dominican rep.	1	60dpi	3.42368	Cavendish	16720	dom4-14	DR1S1	Location 1	Macho
dominican rep.	1	60dpi	0.57576	Cavendish	16720	dom4-14	DR1S1	Location 1	Macho
dominican rep.	1	60dpi	3.14592	Cavendish	16720	dom4-14	DR1S1	Location 1	Macho
dominican rep.	1	60dpi	0.99896	Cavendish	16720	dom4-14	DR1S1	Location 1	Macho
dominican rep.	1	60dpi	1.72968	Cavendish	16720	dom4-14	DR1S1	Location 1	Macho
dominican rep.	1	60dpi	0.46528	FHIA21	16720	dom4-14	DR1S1	Location 1	Macho
dominican rep.	1	60dpi	2.19472	FHIA21	16720	dom4-14	DR1S1	Location 1	Macho
dominican rep.	1	60dpi	1.0656	Macho	16720	dom4-14	DR1S1	Location 1	Macho
dominican rep.	1	60dpi	7.76264	Macho	16720	dom4-14	DR1S1	Location 1	Macho
dominican rep.	1	60dpi	3.02256	Cavendish	11500	dom4-16	DR1S1	Location 1	Macho
dominican rep.	1	60dpi	3.37024	Cavendish	11500	dom4-16	DR1S1	Location 1	Macho
dominican rep.	1	60dpi	2.29752	Cavendish	11500	dom4-16	DR1S1	Location 1	Macho
dominican rep.	1	60dpi	0.8244	FHIA21	11500	dom4-16	DR1S1	Location 1	Macho
dominican rep.	1	60dpi	1.06008	FHIA21	11500	dom4-16	DR1S1	Location 1	Macho
dominican rep.	1	60dpi	0.892	FHIA21	11500	dom4-16	DR1S1	Location 1	Macho
dominican rep.	1	60dpi	0.13096	FHIA21	11500	dom4-16	DR1S1	Location 1	Macho
dominican rep.	1	60dpi	4.74304	Macho	11500	dom4-16	DR1S1	Location 1	Macho
dominican rep.	1	60dpi	4.77464	Macho	11500	dom4-16	DR1S1	Location 1	Macho
dominican rep.	1	60dpi	0.88816	Macho	11500	dom4-16	DR1S1	Location 1	Macho
dominican rep.	1	60dpi	1.06536	Cavendish	15880	dom4-18	DR1S1	Location 1	Macho
dominican rep.	1	60dpi	0.54456	Cavendish	15880	dom4-18	DR1S1	Location 1	Macho
dominican rep.	1	60dpi	0.92608	FHIA21	15880	dom4-18	DR1S1	Location 1	Macho
dominican rep.	1	60dpi	0.13512	FHIA21	15880	dom4-18	DR1S1	Location 1	Macho
dominican rep.	1	60dpi	0.0788	FHIA21	15880	dom4-18	DR1S1	Location 1	Macho
dominican rep.	1	60dpi	1.2752	FHIA21	15880	dom4-18	DR1S1	Location 1	Macho
dominican rep.	1	60dpi	0.35976	Macho	15880	dom4-18	DR1S1	Location 1	Macho
dominican rep.	1	60dpi	2.11328	Macho	15880	dom4-18	DR1S1	Location 1	Macho
dominican rep.	1	60dpi	2.20064	Macho	15880	dom4-18	DR1S1	Location 1	Macho
dominican rep.	1	60dpi	3.69544	Macho	15880	dom4-18	DR1S1	Location 1	Macho
dominican rep.	1	60dpi	4.21744	Cavendish	16920	dom4-22	DR1S1	Location 1	Macho
dominican rep.	1	60dpi	0.56328	Cavendish	16920	dom4-22	DR1S1	Location 1	Macho
dominican rep.	1	60dpi	0.75376	FHIA21	16920	dom4-22	DR1S1	Location 1	Macho
dominican rep.	1	60dpi	0.63032	FHIA21	16920	dom4-22	DR1S1	Location 1	Macho
dominican rep.	1	60dpi	0.26896	FHIA21	16920	dom4-22	DR1S1	Location 1	Macho
dominican rep.	1	60dpi	5.78192	Macho	16920	dom4-22	DR1S1	Location 1	Macho
dominican rep.	1	60dpi	3.56992	Macho	16920	dom4-22	DR1S1	Location 1	Macho
dominican rep.	1	60dpi	2.0188	Cavendish	17640	dom4-24	DR1S1	Location 1	Macho
dominican rep.	1	60dpi	3.06728	Cavendish	17640	dom4-24	DR1S1	Location 1	Macho
dominican rep.	1	60dpi	3.152	FHIA21	17640	dom4-24	DR1S1	Location 1	Macho
dominican rep.	1	60dpi	2.41392	FHIA21	17640	dom4-24	DR1S1	Location 1	Macho
dominican rep.	1	60dpi	1.04664	Macho	17640	dom4-24	DR1S1	Location 1	Macho
dominican rep.	1	60dpi	0.37296	FHIA21	14960	dom4-27	DR1S1	Location 1	Macho
dominican rep.	1	60dpi	1.09344	FHIA21	14960	dom4-27	DR1S1	Location 1	Macho
dominican rep.	1	60dpi	0.80416	FHIA21	14960	dom4-27	DR1S1	Location 1	Macho
dominican rep.	1	60dpi	0.35376	FHIA21	14960	dom4-27	DR1S1	Location 1	Macho
dominican rep.	1	60dpi	2.60256	Macho	14960	dom4-27	DR1S1	Location 1	Macho
dominican rep.	1	60dpi	8.21712	Macho	14960	dom4-27	DR1S1	Location 1	Macho
dominican rep.	1	60dpi	3.22536	Cavendish	18000	dom4-29	DR1S1	Location 1	Macho
dominican rep.	1	60dpi	2.62704	Cavendish	18000	dom4-29	DR1S1	Location 1	Macho
dominican rep.	1	60dpi	8.92736	Cavendish	18000	dom4-29	DR1S1	Location 1	Macho
dominican rep.	1	60dpi	12.9062	Cavendish	18000	dom4-29	DR1S1	Location 1	Macho
dominican rep.	1	60dpi	0.2804	FHIA21	18000	dom4-29	DR1S1	Location 1	Macho
dominican rep.	1	60dpi	1.2388	FHIA21	18000	dom4-29	DR1S1	Location 1	Macho
dominican rep.	1	60dpi	3.86112	Macho	18000	dom4-29	DR1S1	Location 1	Macho
dominican rep.	1	60dpi	4.45328	Macho	18000	dom4-29	DR1S1	Location 1	Macho
dominican rep.	1	60dpi	3.63304	Macho	18000	dom4-29	DR1S1	Location 1	Macho
dominican rep.	1	60dpi	1.6032	Macho	18000	dom4-29	DR1S1	Location 1	Macho
dominican rep.	1	60dpi	1.00032	Cavendish	13320	dom4-31	DR1S1	Location 1	Macho
dominican rep.	1	60dpi	1.36736	Cavendish	13320	dom4-31	DR1S1	Location 1	Macho
dominican rep.	1	60dpi	1.332	Cavendish	13320	dom4-31	DR1S1	Location 1	Macho
dominican rep.	1	60dpi	0.18496	Cavendish	13320	dom4-31	DR1S1	Location 1	Macho
dominican rep.	1	60dpi	0.20944	FHIA21	13320	dom4-31	DR1S1	Location 1	Macho
dominican rep.	1	60dpi	0.28632	FHIA21	13320	dom4-31	DR1S1	Location 1	Macho
dominican rep.	1	60dpi	0.94536	FHIA21	13320	dom4-31	DR1S1	Location 1	Macho
dominican rep.	1	60dpi	4.46304	Macho	13320	dom4-31	DR1S1	Location 1	Macho
dominican rep.	1	60dpi	1.43072	Macho	13320	dom4-31	DR1S1	Location 1	Macho
dominican rep.	1	60dpi	4.47912	Macho	13320	dom4-31	DR1S1	Location 1	Macho
dominican rep.	1	60dpi	0.81088	Cavendish	15600	dom4-32	DR1S1	Location 1	Macho
dominican rep.	1	60dpi	1.42328	Cavendish	15600	dom4-32	DR1S1	Location 1	Macho
dominican rep.	1	60dpi	2.454	Cavendish	15600	dom4-32	DR1S1	Location 1	Macho
dominican rep.	1	60dpi	0.53368	Cavendish	15600	dom4-32	DR1S1	Location 1	Macho
dominican rep.	1	60dpi	1.20232	FHIA21	15600	dom4-32	DR1S1	Location 1	Macho
dominican rep.	1	60dpi	0.34272	FHIA21	15600	dom4-32	DR1S1	Location 1	Macho
dominican rep.	1	60dpi	1.00248	Macho	15600	dom4-32	DR1S1	Location 1	Macho
dominican rep.	1	60dpi	0.73352	Macho	15600	dom4-32	DR1S1	Location 1	Macho
dominican rep.	1	60dpi	0.24784	Macho	15600	dom4-32	DR1S1	Location 1	Macho
dominican rep.	1	60dpi	2.10464	Cavendish	16080	dom4-37	DR1S1	Location 1	Macho
dominican rep.	1	60dpi	4.44016	Cavendish	16080	dom4-37	DR1S1	Location 1	Macho
dominican rep.	1	60dpi	2.68072	Cavendish	16080	dom4-37	DR1S1	Location 1	Macho
dominican rep.	1	60dpi	0.5636	FHIA21	16080	dom4-37	DR1S1	Location 1	Macho
dominican rep.	1	60dpi	0.88416	FHIA21	16080	dom4-37	DR1S1	Location 1	Macho
dominican rep.	1	60dpi	2.59312	Macho	16080	dom4-37	DR1S1	Location 1	Macho
dominican rep.	1	60dpi	1.64336	Cavendish	14960	dom4-39	DR1S1	Location 1	Macho
dominican rep.	1	60dpi	1.688	Cavendish	14960	dom4-39	DR1S1	Location 1	Macho
dominican rep.	1	60dpi	1.08216	Cavendish	14960	dom4-39	DR1S1	Location 1	Macho
dominican rep.	1	60dpi	0.03328	FHIA21	14960	dom4-39	DR1S1	Location 1	Macho
dominican rep.	1	60dpi	0	FHIA21	14960	dom4-39	DR1S1	Location 1	Macho
dominican rep.	1	60dpi	0.49536	FHIA21	14960	dom4-39	DR1S1	Location 1	Macho
dominican rep.	1	60dpi	3.37728	Macho	14960	dom4-39	DR1S1	Location 1	Macho
dominican rep.	1	60dpi	2.82632	Macho	14960	dom4-39	DR1S1	Location 1	Macho
dominican rep.	1	60dpi	1.77552	Macho	14960	dom4-39	DR1S1	Location 1	Macho
dominican rep.	1	60dpi	0.77672	Macho	14960	dom4-39	DR1S1	Location 1	Macho
dominican rep.	1	60dpi	3.97672	Cavendish	15480	dom4-4	DR1S1	Location 1	Macho
dominican rep.	1	60dpi	3.13944	Cavendish	15480	dom4-4	DR1S1	Location 1	Macho
dominican rep.	1	60dpi	4.37	Cavendish	15480	dom4-4	DR1S1	Location 1	Macho
dominican rep.	1	60dpi	0.53736	FHIA21	15480	dom4-4	DR1S1	Location 1	Macho
dominican rep.	1	60dpi	1.042	FHIA21	15480	dom4-4	DR1S1	Location 1	Macho
dominican rep.	1	60dpi	3.14184	FHIA21	15480	dom4-4	DR1S1	Location 1	Macho
dominican rep.	1	60dpi	7.384	Macho	15480	dom4-4	DR1S1	Location 1	Macho
dominican rep.	1	60dpi	1.64464	Cavendish	12960	dom4-41	DR1S1	Location 1	Macho
dominican rep.	1	60dpi	0.4684	Cavendish	12960	dom4-41	DR1S1	Location 1	Macho
dominican rep.	1	60dpi	2.64336	Cavendish	12960	dom4-41	DR1S1	Location 1	Macho
dominican rep.	1	60dpi	5.1468	Cavendish	12960	dom4-41	DR1S1	Location 1	Macho
dominican rep.	1	60dpi	5.54528	FHIA21	12960	dom4-41	DR1S1	Location 1	Macho
dominican rep.	1	60dpi	0.98432	FHIA21	12960	dom4-41	DR1S1	Location 1	Macho
dominican rep.	1	60dpi	3.21728	Macho	12960	dom4-41	DR1S1	Location 1	Macho
dominican rep.	1	60dpi	2.64048	Macho	12960	dom4-41	DR1S1	Location 1	Macho
dominican rep.	1	60dpi	1.4084	Macho	12960	dom4-41	DR1S1	Location 1	Macho
dominican rep.	1	60dpi	3.84048	Macho	12960	dom4-41	DR1S1	Location 1	Macho
dominican rep.	1	60dpi	2.34504	Cavendish	13560	dom4-51	DR1R1	Location 1	FHIA21
dominican rep.	1	60dpi	2.40336	Cavendish	13560	dom4-51	DR1R1	Location 1	FHIA21
dominican rep.	1	60dpi	0.38392	Cavendish	13560	dom4-51	DR1R1	Location 1	FHIA21
dominican rep.	1	60dpi	4.46288	FHIA21	13560	dom4-51	DR1R1	Location 1	FHIA21
dominican rep.	1	60dpi	2.33736	FHIA21	13560	dom4-51	DR1R1	Location 1	FHIA21
dominican rep.	1	60dpi	4.66424	Macho	13560	dom4-51	DR1R1	Location 1	FHIA21
dominican rep.	1	60dpi	6.65648	Macho	13560	dom4-51	DR1R1	Location 1	FHIA21
dominican rep.	1	60dpi	1.29552	Cavendish	15520	dom4-55	DR1R1	Location 1	FHIA21
dominican rep.	1	60dpi	6.66848	Cavendish	15520	dom4-55	DR1R1	Location 1	FHIA21
dominican rep.	1	60dpi	2.78376	Cavendish	15520	dom4-55	DR1R1	Location 1	FHIA21
dominican rep.	1	60dpi	2.62744	Cavendish	15520	dom4-55	DR1R1	Location 1	FHIA21
dominican rep.	1	60dpi	0.8332	FHIA21	15520	dom4-55	DR1R1	Location 1	FHIA21
dominican rep.	1	60dpi	2.96792	FHIA21	15520	dom4-55	DR1R1	Location 1	FHIA21
dominican rep.	1	60dpi	2.95984	FHIA21	15520	dom4-55	DR1R1	Location 1	FHIA21
dominican rep.	1	60dpi	3.49992	Macho	15520	dom4-55	DR1R1	Location 1	FHIA21
dominican rep.	1	60dpi	0.92728	Macho	15520	dom4-55	DR1R1	Location 1	FHIA21
dominican rep.	1	60dpi	2.63944	Cavendish	13400	dom4-58	DR1R1	Location 1	FHIA21
dominican rep.	1	60dpi	0.2564	Cavendish	13400	dom4-58	DR1R1	Location 1	FHIA21
dominican rep.	1	60dpi	0.38872	Cavendish	13400	dom4-58	DR1R1	Location 1	FHIA21
dominican rep.	1	60dpi	2.48464	Cavendish	13400	dom4-58	DR1R1	Location 1	FHIA21
dominican rep.	1	60dpi	3.2496	FHIA21	13400	dom4-58	DR1R1	Location 1	FHIA21
dominican rep.	1	60dpi	1.83816	FHIA21	13400	dom4-58	DR1R1	Location 1	FHIA21
dominican rep.	1	60dpi	1.74152	Macho	13400	dom4-58	DR1R1	Location 1	FHIA21
dominican rep.	1	60dpi	0.65936	Macho	13400	dom4-58	DR1R1	Location 1	FHIA21
dominican rep.	1	60dpi	3.00728	Macho	13400	dom4-58	DR1R1	Location 1	FHIA21
dominican rep.	1	60dpi	2.0868	Cavendish	16520	dom4-59	DR1R1	Location 1	FHIA21
dominican rep.	1	60dpi	0.29696	Cavendish	16520	dom4-59	DR1R1	Location 1	FHIA21
dominican rep.	1	60dpi	1.07608	Cavendish	16520	dom4-59	DR1R1	Location 1	FHIA21
dominican rep.	1	60dpi	0.4496	Cavendish	16520	dom4-59	DR1R1	Location 1	FHIA21
dominican rep.	1	60dpi	0.13872	FHIA21	16520	dom4-59	DR1R1	Location 1	FHIA21
dominican rep.	1	60dpi	2.0244	FHIA21	16520	dom4-59	DR1R1	Location 1	FHIA21
dominican rep.	1	60dpi	0.04376	FHIA21	16520	dom4-59	DR1R1	Location 1	FHIA21
dominican rep.	1	60dpi	2.44792	Macho	16520	dom4-59	DR1R1	Location 1	FHIA21
dominican rep.	1	60dpi	0.51304	Macho	16520	dom4-59	DR1R1	Location 1	FHIA21
dominican rep.	1	60dpi	1.06848	Macho	16520	dom4-59	DR1R1	Location 1	FHIA21
dominican rep.	1	60dpi	1.3732	Macho	16520	dom4-59	DR1R1	Location 1	FHIA21
dominican rep.	1	60dpi	1.38112	Cavendish	15020	dom4-6	DR1S1	Location 1	Macho
dominican rep.	1	60dpi	2.126	Cavendish	15020	dom4-6	DR1S1	Location 1	Macho
dominican rep.	1	60dpi	0.17408	Cavendish	15020	dom4-6	DR1S1	Location 1	Macho
dominican rep.	1	60dpi	1.28584	FHIA21	15020	dom4-6	DR1S1	Location 1	Macho
dominican rep.	1	60dpi	3.07824	FHIA21	15020	dom4-6	DR1S1	Location 1	Macho
dominican rep.	1	60dpi	2.07344	FHIA21	15020	dom4-6	DR1S1	Location 1	Macho
dominican rep.	1	60dpi	2.22352	Macho	15020	dom4-6	DR1S1	Location 1	Macho
dominican rep.	1	60dpi	2.63408	Cavendish	12160	dom4-61	DR1R1	Location 1	FHIA21
dominican rep.	1	60dpi	4.46264	Cavendish	12160	dom4-61	DR1R1	Location 1	FHIA21
dominican rep.	1	60dpi	3.15496	Cavendish	12160	dom4-61	DR1R1	Location 1	FHIA21
dominican rep.	1	60dpi	0.06336	Cavendish	12160	dom4-61	DR1R1	Location 1	FHIA21
dominican rep.	1	60dpi	0.38016	FHIA21	12160	dom4-61	DR1R1	Location 1	FHIA21
dominican rep.	1	60dpi	1.30856	FHIA21	12160	dom4-61	DR1R1	Location 1	FHIA21
dominican rep.	1	60dpi	0.47	FHIA21	12160	dom4-61	DR1R1	Location 1	FHIA21
dominican rep.	1	60dpi	0.59064	FHIA21	12160	dom4-61	DR1R1	Location 1	FHIA21
dominican rep.	1	60dpi	5.2244	Macho	12160	dom4-61	DR1R1	Location 1	FHIA21
dominican rep.	1	60dpi	4.4384	Macho	12160	dom4-61	DR1R1	Location 1	FHIA21
dominican rep.	1	60dpi	1.07072	Macho	12160	dom4-61	DR1R1	Location 1	FHIA21
dominican rep.	1	60dpi	7.88784	Macho	12160	dom4-61	DR1R1	Location 1	FHIA21
dominican rep.	1	60dpi	0.72112	Cavendish	15280	dom4-64	DR1R1	Location 1	FHIA21
dominican rep.	1	60dpi	0.56864	Cavendish	15280	dom4-64	DR1R1	Location 1	FHIA21
dominican rep.	1	60dpi	0.18872	Cavendish	15280	dom4-64	DR1R1	Location 1	FHIA21
dominican rep.	1	60dpi	2.49712	Cavendish	15280	dom4-64	DR1R1	Location 1	FHIA21
dominican rep.	1	60dpi	1.21576	FHIA21	15280	dom4-64	DR1R1	Location 1	FHIA21
dominican rep.	1	60dpi	0.6692	FHIA21	15280	dom4-64	DR1R1	Location 1	FHIA21
dominican rep.	1	60dpi	1.43944	Macho	15280	dom4-64	DR1R1	Location 1	FHIA21
dominican rep.	1	60dpi	3.22504	Macho	15280	dom4-64	DR1R1	Location 1	FHIA21
dominican rep.	1	60dpi	0.4368	Cavendish	14720	dom4-65	DR1R1	Location 1	FHIA21
dominican rep.	1	60dpi	0.54864	FHIA21	14720	dom4-65	DR1R1	Location 1	FHIA21
dominican rep.	1	60dpi	0.50936	FHIA21	14720	dom4-65	DR1R1	Location 1	FHIA21
dominican rep.	1	60dpi	2.1996	FHIA21	14720	dom4-65	DR1R1	Location 1	FHIA21
dominican rep.	1	60dpi	1.90336	FHIA21	14720	dom4-65	DR1R1	Location 1	FHIA21
dominican rep.	1	60dpi	4.68904	Macho	14720	dom4-65	DR1R1	Location 1	FHIA21
dominican rep.	1	60dpi	2.78168	Macho	14720	dom4-65	DR1R1	Location 1	FHIA21
dominican rep.	1	60dpi	0.61112	Macho	14720	dom4-65	DR1R1	Location 1	FHIA21
dominican rep.	1	60dpi	2.78008	Macho	14720	dom4-65	DR1R1	Location 1	FHIA21
dominican rep.	1	60dpi	3.41416	Cavendish	17240	dom4-68	DR1R1	Location 1	FHIA21
dominican rep.	1	60dpi	1.1628	Cavendish	17240	dom4-68	DR1R1	Location 1	FHIA21
dominican rep.	1	60dpi	6.75616	Cavendish	17240	dom4-68	DR1R1	Location 1	FHIA21
dominican rep.	1	60dpi	0.2168	FHIA21	17240	dom4-68	DR1R1	Location 1	FHIA21
dominican rep.	1	60dpi	2.58432	FHIA21	17240	dom4-68	DR1R1	Location 1	FHIA21
dominican rep.	1	60dpi	1.85224	Macho	17240	dom4-68	DR1R1	Location 1	FHIA21
dominican rep.	1	60dpi	4.40208	Macho	17240	dom4-68	DR1R1	Location 1	FHIA21
dominican rep.	1	60dpi	0.66504	Macho	17240	dom4-68	DR1R1	Location 1	FHIA21
dominican rep.	1	60dpi	5.46432	Macho	17240	dom4-68	DR1R1	Location 1	FHIA21
dominican rep.	1	60dpi	0.52464	Cavendish	14680	dom4-71	DR1R1	Location 1	FHIA21
dominican rep.	1	60dpi	0.73584	Cavendish	14680	dom4-71	DR1R1	Location 1	FHIA21
dominican rep.	1	60dpi	2.40064	Cavendish	14680	dom4-71	DR1R1	Location 1	FHIA21
dominican rep.	1	60dpi	0.43432	FHIA21	14680	dom4-71	DR1R1	Location 1	FHIA21
dominican rep.	1	60dpi	1.1908	FHIA21	14680	dom4-71	DR1R1	Location 1	FHIA21
dominican rep.	1	60dpi	0.42936	Macho	14680	dom4-71	DR1R1	Location 1	FHIA21
dominican rep.	1	60dpi	1.18984	Macho	14680	dom4-71	DR1R1	Location 1	FHIA21
dominican rep.	1	60dpi	0.9032	Macho	14680	dom4-71	DR1R1	Location 1	FHIA21
dominican rep.	1	60dpi	0.85504	Cavendish	13720	dom4-73	DR1R1	Location 1	FHIA21
dominican rep.	1	60dpi	3.78232	Cavendish	13720	dom4-73	DR1R1	Location 1	FHIA21
dominican rep.	1	60dpi	3.08272	Cavendish	13720	dom4-73	DR1R1	Location 1	FHIA21
dominican rep.	1	60dpi	3.97856	Cavendish	13720	dom4-73	DR1R1	Location 1	FHIA21
dominican rep.	1	60dpi	2.9592	FHIA21	13720	dom4-73	DR1R1	Location 1	FHIA21
dominican rep.	1	60dpi	3.12856	FHIA21	13720	dom4-73	DR1R1	Location 1	FHIA21
dominican rep.	1	60dpi	3.3572	FHIA21	13720	dom4-73	DR1R1	Location 1	FHIA21
dominican rep.	1	60dpi	4.0688	Macho	13720	dom4-73	DR1R1	Location 1	FHIA21
dominican rep.	1	60dpi	7.14872	Macho	13720	dom4-73	DR1R1	Location 1	FHIA21
dominican rep.	1	60dpi	0.34608	Cavendish	14000	dom4-74	DR1R1	Location 1	FHIA21
dominican rep.	1	60dpi	0.69552	Cavendish	14000	dom4-74	DR1R1	Location 1	FHIA21
dominican rep.	1	60dpi	1.34008	Cavendish	14000	dom4-74	DR1R1	Location 1	FHIA21
dominican rep.	1	60dpi	1.7124	Cavendish	14000	dom4-74	DR1R1	Location 1	FHIA21
dominican rep.	1	60dpi	1.19936	FHIA21	14000	dom4-74	DR1R1	Location 1	FHIA21
dominican rep.	1	60dpi	5.7048	FHIA21	14000	dom4-74	DR1R1	Location 1	FHIA21
dominican rep.	1	60dpi	1.99352	FHIA21	14000	dom4-74	DR1R1	Location 1	FHIA21
dominican rep.	1	60dpi	5.31952	FHIA21	14000	dom4-74	DR1R1	Location 1	FHIA21
dominican rep.	1	60dpi	1.97048	Macho	14000	dom4-74	DR1R1	Location 1	FHIA21
dominican rep.	1	60dpi	0.51008	Macho	14000	dom4-74	DR1R1	Location 1	FHIA21
dominican rep.	1	60dpi	2.45464	Macho	14000	dom4-74	DR1R1	Location 1	FHIA21
dominican rep.	1	60dpi	0.34664	Cavendish	15280	dom4-77	DR1R1	Location 1	FHIA21
dominican rep.	1	60dpi	0.2916	Cavendish	15280	dom4-77	DR1R1	Location 1	FHIA21
dominican rep.	1	60dpi	0.30848	Cavendish	15280	dom4-77	DR1R1	Location 1	FHIA21
dominican rep.	1	60dpi	0.18432	Cavendish	15280	dom4-77	DR1R1	Location 1	FHIA21
dominican rep.	1	60dpi	0.29704	FHIA21	15280	dom4-77	DR1R1	Location 1	FHIA21
dominican rep.	1	60dpi	0.09112	FHIA21	15280	dom4-77	DR1R1	Location 1	FHIA21
dominican rep.	1	60dpi	0.91464	FHIA21	15280	dom4-77	DR1R1	Location 1	FHIA21
dominican rep.	1	60dpi	0.54104	Macho	15280	dom4-77	DR1R1	Location 1	FHIA21
dominican rep.	1	60dpi	0.56488	Macho	15280	dom4-77	DR1R1	Location 1	FHIA21
dominican rep.	1	60dpi	4.25464	Cavendish	16880	dom4-80	DR1R1	Location 1	FHIA21
dominican rep.	1	60dpi	1.41896	Cavendish	16880	dom4-80	DR1R1	Location 1	FHIA21
dominican rep.	1	60dpi	2.1724	Cavendish	16880	dom4-80	DR1R1	Location 1	FHIA21
dominican rep.	1	60dpi	3.42424	Cavendish	16880	dom4-80	DR1R1	Location 1	FHIA21
dominican rep.	1	60dpi	0.89624	FHIA21	16880	dom4-80	DR1R1	Location 1	FHIA21
dominican rep.	1	60dpi	0.64136	FHIA21	16880	dom4-80	DR1R1	Location 1	FHIA21
dominican rep.	1	60dpi	1.9796	Macho	16880	dom4-80	DR1R1	Location 1	FHIA21
dominican rep.	1	60dpi	1.48328	Macho	16880	dom4-80	DR1R1	Location 1	FHIA21
dominican rep.	1	60dpi	0.81696	Macho	16880	dom4-80	DR1R1	Location 1	FHIA21
dominican rep.	1	60dpi	1.4332	Macho	16880	dom4-80	DR1R1	Location 1	FHIA21
dominican rep.	1	60dpi	5.21104	Cavendish	14280	dom4-83	DR1R1	Location 1	FHIA21
dominican rep.	1	60dpi	7.31752	Cavendish	14280	dom4-83	DR1R1	Location 1	FHIA21
dominican rep.	1	60dpi	1.0308	Cavendish	14280	dom4-83	DR1R1	Location 1	FHIA21
dominican rep.	1	60dpi	1.26152	Cavendish	14280	dom4-83	DR1R1	Location 1	FHIA21
dominican rep.	1	60dpi	0.5936	FHIA21	14280	dom4-83	DR1R1	Location 1	FHIA21
dominican rep.	1	60dpi	2.02824	FHIA21	14280	dom4-83	DR1R1	Location 1	FHIA21
dominican rep.	1	60dpi	5.24808	FHIA21	14280	dom4-83	DR1R1	Location 1	FHIA21
dominican rep.	1	60dpi	4.5604	Macho	14280	dom4-83	DR1R1	Location 1	FHIA21
dominican rep.	1	60dpi	3.36744	Macho	14280	dom4-83	DR1R1	Location 1	FHIA21
dominican rep.	1	60dpi	1.91184	Macho	14280	dom4-83	DR1R1	Location 1	FHIA21
dominican rep.	1	60dpi	3.266	Cavendish	16280	dom4-94	DR1R1	Location 1	FHIA21
dominican rep.	1	60dpi	1.16568	Cavendish	16280	dom4-94	DR1R1	Location 1	FHIA21
dominican rep.	1	60dpi	3.25688	FHIA21	16280	dom4-94	DR1R1	Location 1	FHIA21
dominican rep.	1	60dpi	3.45968	FHIA21	16280	dom4-94	DR1R1	Location 1	FHIA21
dominican rep.	1	60dpi	11.1454	FHIA21	16280	dom4-94	DR1R1	Location 1	FHIA21
dominican rep.	1	60dpi	3.07336	Macho	16280	dom4-94	DR1R1	Location 1	FHIA21
dominican rep.	1	60dpi	4.1696	Macho	16280	dom4-94	DR1R1	Location 1	FHIA21
dominican rep.	1	60dpi	2.37808	Cavendish	16560	dom6-1	DR3S1	Location 3	Macho
dominican rep.	1	60dpi	5.22264	Cavendish	16560	dom6-1	DR3S1	Location 3	Macho
dominican rep.	1	60dpi	6.30136	Cavendish	16560	dom6-1	DR3S1	Location 3	Macho
dominican rep.	1	60dpi	4.16536	Cavendish	16560	dom6-1	DR3S1	Location 3	Macho
dominican rep.	1	60dpi	0.81344	FHIA21	16560	dom6-1	DR3S1	Location 3	Macho
dominican rep.	1	60dpi	1.46656	FHIA21	16560	dom6-1	DR3S1	Location 3	Macho
dominican rep.	1	60dpi	1.70792	FHIA21	16560	dom6-1	DR3S1	Location 3	Macho
dominican rep.	1	60dpi	3.11768	Macho	16560	dom6-1	DR3S1	Location 3	Macho
dominican rep.	1	60dpi	1.78504	Macho	16560	dom6-1	DR3S1	Location 3	Macho
dominican rep.	1	60dpi	4.50904	Macho	16560	dom6-1	DR3S1	Location 3	Macho
dominican rep.	1	60dpi	0.80952	Cavendish	13400	dom6-100	DR3R1	Location 3	FHIA21
dominican rep.	1	60dpi	2.98424	Cavendish	13400	dom6-100	DR3R1	Location 3	FHIA21
dominican rep.	1	60dpi	1.12064	Cavendish	13400	dom6-100	DR3R1	Location 3	FHIA21
dominican rep.	1	60dpi	0.76496	FHIA21	13400	dom6-100	DR3R1	Location 3	FHIA21
dominican rep.	1	60dpi	2.35688	FHIA21	13400	dom6-100	DR3R1	Location 3	FHIA21
dominican rep.	1	60dpi	2.0392	Macho	13400	dom6-100	DR3R1	Location 3	FHIA21
dominican rep.	1	60dpi	1.22688	Macho	13400	dom6-100	DR3R1	Location 3	FHIA21
dominican rep.	1	60dpi	2.9588	Macho	13400	dom6-100	DR3R1	Location 3	FHIA21
dominican rep.	1	60dpi	0.54792	Cavendish	12480	dom6-108	DR3R1	Location 3	FHIA21
dominican rep.	1	60dpi	1.0304	Cavendish	12480	dom6-108	DR3R1	Location 3	FHIA21
dominican rep.	1	60dpi	1.28504	Cavendish	12480	dom6-108	DR3R1	Location 3	FHIA21
dominican rep.	1	60dpi	2.98768	Cavendish	12480	dom6-108	DR3R1	Location 3	FHIA21
dominican rep.	1	60dpi	0.55248	FHIA21	12480	dom6-108	DR3R1	Location 3	FHIA21
dominican rep.	1	60dpi	4.13584	FHIA21	12480	dom6-108	DR3R1	Location 3	FHIA21
dominican rep.	1	60dpi	0.52672	FHIA21	12480	dom6-108	DR3R1	Location 3	FHIA21
dominican rep.	1	60dpi	0.72464	Macho	12480	dom6-108	DR3R1	Location 3	FHIA21
dominican rep.	1	60dpi	1.69896	Macho	12480	dom6-108	DR3R1	Location 3	FHIA21
dominican rep.	1	60dpi	1.32832	Cavendish	12400	dom6-11	DR3S1	Location 3	Macho
dominican rep.	1	60dpi	1.54696	Cavendish	12400	dom6-11	DR3S1	Location 3	Macho
dominican rep.	1	60dpi	1.36304	Cavendish	12400	dom6-11	DR3S1	Location 3	Macho
dominican rep.	1	60dpi	1.02368	FHIA21	12400	dom6-11	DR3S1	Location 3	Macho
dominican rep.	1	60dpi	0.10128	FHIA21	12400	dom6-11	DR3S1	Location 3	Macho
dominican rep.	1	60dpi	2.0128	Macho	12400	dom6-11	DR3S1	Location 3	Macho
dominican rep.	1	60dpi	7.31696	Macho	12400	dom6-11	DR3S1	Location 3	Macho
dominican rep.	1	60dpi	0.80976	Macho	12400	dom6-11	DR3S1	Location 3	Macho
dominican rep.	1	60dpi	1.08528	Cavendish	13020	dom6-17	DR3S1	Location 3	Macho
dominican rep.	1	60dpi	1.07256	Cavendish	13020	dom6-17	DR3S1	Location 3	Macho
dominican rep.	1	60dpi	1.29408	Cavendish	13020	dom6-17	DR3S1	Location 3	Macho
dominican rep.	1	60dpi	1.18392	FHIA21	13020	dom6-17	DR3S1	Location 3	Macho
dominican rep.	1	60dpi	0.07864	FHIA21	13020	dom6-17	DR3S1	Location 3	Macho
dominican rep.	1	60dpi	2.73112	Macho	13020	dom6-17	DR3S1	Location 3	Macho
dominican rep.	1	60dpi	5.68968	Macho	13020	dom6-17	DR3S1	Location 3	Macho
dominican rep.	1	60dpi	1.36768	Macho	13020	dom6-17	DR3S1	Location 3	Macho
dominican rep.	1	60dpi	2.16824	Cavendish	16280	dom6-18	DR3S1	Location 3	Macho
dominican rep.	1	60dpi	2.82496	Cavendish	16280	dom6-18	DR3S1	Location 3	Macho
dominican rep.	1	60dpi	1.12736	Cavendish	16280	dom6-18	DR3S1	Location 3	Macho
dominican rep.	1	60dpi	2.83632	Cavendish	16280	dom6-18	DR3S1	Location 3	Macho
dominican rep.	1	60dpi	1.95344	FHIA21	16280	dom6-18	DR3S1	Location 3	Macho
dominican rep.	1	60dpi	0.67216	FHIA21	16280	dom6-18	DR3S1	Location 3	Macho
dominican rep.	1	60dpi	1.528	FHIA21	16280	dom6-18	DR3S1	Location 3	Macho
dominican rep.	1	60dpi	1.85944	Macho	16280	dom6-18	DR3S1	Location 3	Macho
dominican rep.	1	60dpi	4.9028	Macho	16280	dom6-18	DR3S1	Location 3	Macho
dominican rep.	1	60dpi	4.14528	Macho	16280	dom6-18	DR3S1	Location 3	Macho
dominican rep.	1	60dpi	3.56544	Cavendish	15840	dom6-19	DR3S1	Location 3	Macho
dominican rep.	1	60dpi	1.62064	Cavendish	15840	dom6-19	DR3S1	Location 3	Macho
dominican rep.	1	60dpi	1.08304	Cavendish	15840	dom6-19	DR3S1	Location 3	Macho
dominican rep.	1	60dpi	4.67768	Cavendish	15840	dom6-19	DR3S1	Location 3	Macho
dominican rep.	1	60dpi	0.90752	FHIA21	15840	dom6-19	DR3S1	Location 3	Macho
dominican rep.	1	60dpi	1.26296	FHIA21	15840	dom6-19	DR3S1	Location 3	Macho
dominican rep.	1	60dpi	0.03312	FHIA21	15840	dom6-19	DR3S1	Location 3	Macho
dominican rep.	1	60dpi	4.92136	Macho	15840	dom6-19	DR3S1	Location 3	Macho
dominican rep.	1	60dpi	0.9244	Macho	15840	dom6-19	DR3S1	Location 3	Macho
dominican rep.	1	60dpi	4.3788	Macho	15840	dom6-19	DR3S1	Location 3	Macho
dominican rep.	1	60dpi	4.29392	Cavendish	15000	dom6-2	DR3S1	Location 3	Macho
dominican rep.	1	60dpi	1.14272	Cavendish	15000	dom6-2	DR3S1	Location 3	Macho
dominican rep.	1	60dpi	0.75136	Cavendish	15000	dom6-2	DR3S1	Location 3	Macho
dominican rep.	1	60dpi	0.74712	Cavendish	15000	dom6-2	DR3S1	Location 3	Macho
dominican rep.	1	60dpi	2.25176	Macho	15000	dom6-2	DR3S1	Location 3	Macho
dominican rep.	1	60dpi	1.176	Macho	15000	dom6-2	DR3S1	Location 3	Macho
dominican rep.	1	60dpi	1.45064	Macho	15000	dom6-2	DR3S1	Location 3	Macho
dominican rep.	1	60dpi	4.86792	Cavendish	14120	dom6-21	DR3S1	Location 3	Macho
dominican rep.	1	60dpi	7.09232	Cavendish	14120	dom6-21	DR3S1	Location 3	Macho
dominican rep.	1	60dpi	6.622	Macho	14120	dom6-21	DR3S1	Location 3	Macho
dominican rep.	1	60dpi	3.57888	Macho	14120	dom6-21	DR3S1	Location 3	Macho
dominican rep.	1	60dpi	0.7564	Cavendish	14160	dom6-23	DR3S1	Location 3	Macho
dominican rep.	1	60dpi	7.08504	Cavendish	14160	dom6-23	DR3S1	Location 3	Macho
dominican rep.	1	60dpi	3.92664	Cavendish	14160	dom6-23	DR3S1	Location 3	Macho
dominican rep.	1	60dpi	6.06448	Cavendish	14160	dom6-23	DR3S1	Location 3	Macho
dominican rep.	1	60dpi	3.55624	FHIA21	14160	dom6-23	DR3S1	Location 3	Macho
dominican rep.	1	60dpi	0.19456	FHIA21	14160	dom6-23	DR3S1	Location 3	Macho
dominican rep.	1	60dpi	0.796	FHIA21	14160	dom6-23	DR3S1	Location 3	Macho
dominican rep.	1	60dpi	0.95992	FHIA21	14160	dom6-23	DR3S1	Location 3	Macho
dominican rep.	1	60dpi	5.40984	Macho	14160	dom6-23	DR3S1	Location 3	Macho
dominican rep.	1	60dpi	3.69728	Macho	14160	dom6-23	DR3S1	Location 3	Macho
dominican rep.	1	60dpi	6.13472	Cavendish	15640	dom6-26	DR3S1	Location 3	Macho
dominican rep.	1	60dpi	2.07328	Cavendish	15640	dom6-26	DR3S1	Location 3	Macho
dominican rep.	1	60dpi	1.36056	FHIA21	15640	dom6-26	DR3S1	Location 3	Macho
dominican rep.	1	60dpi	1.23312	FHIA21	15640	dom6-26	DR3S1	Location 3	Macho
dominican rep.	1	60dpi	9.53328	Macho	15640	dom6-26	DR3S1	Location 3	Macho
dominican rep.	1	60dpi	8.60728	Macho	15640	dom6-26	DR3S1	Location 3	Macho
dominican rep.	1	60dpi	0.17648	Cavendish	12920	dom6-27	DR3S1	Location 3	Macho
dominican rep.	1	60dpi	0.886	Cavendish	12920	dom6-27	DR3S1	Location 3	Macho
dominican rep.	1	60dpi	0.77976	Cavendish	12920	dom6-27	DR3S1	Location 3	Macho
dominican rep.	1	60dpi	1.36256	Cavendish	12920	dom6-27	DR3S1	Location 3	Macho
dominican rep.	1	60dpi	0.58824	FHIA21	12920	dom6-27	DR3S1	Location 3	Macho
dominican rep.	1	60dpi	0.17368	FHIA21	12920	dom6-27	DR3S1	Location 3	Macho
dominican rep.	1	60dpi	3.0056	Macho	12920	dom6-27	DR3S1	Location 3	Macho
dominican rep.	1	60dpi	1.91392	Macho	12920	dom6-27	DR3S1	Location 3	Macho
dominican rep.	1	60dpi	5.75272	Cavendish	15960	dom6-3	DR3S1	Location 3	Macho
dominican rep.	1	60dpi	1.29144	Cavendish	15960	dom6-3	DR3S1	Location 3	Macho
dominican rep.	1	60dpi	4.36024	Cavendish	15960	dom6-3	DR3S1	Location 3	Macho
dominican rep.	1	60dpi	0.68864	FHIA21	15960	dom6-3	DR3S1	Location 3	Macho
dominican rep.	1	60dpi	2.7096	FHIA21	15960	dom6-3	DR3S1	Location 3	Macho
dominican rep.	1	60dpi	3.94992	FHIA21	15960	dom6-3	DR3S1	Location 3	Macho
dominican rep.	1	60dpi	3.02136	Macho	15960	dom6-3	DR3S1	Location 3	Macho
dominican rep.	1	60dpi	6.3948	Macho	15960	dom6-3	DR3S1	Location 3	Macho
dominican rep.	1	60dpi	0.5724	Cavendish	14240	dom6-5	DR3S1	Location 3	Macho
dominican rep.	1	60dpi	1.89712	Cavendish	14240	dom6-5	DR3S1	Location 3	Macho
dominican rep.	1	60dpi	0.58472	Cavendish	14240	dom6-5	DR3S1	Location 3	Macho
dominican rep.	1	60dpi	2.47552	Cavendish	14240	dom6-5	DR3S1	Location 3	Macho
dominican rep.	1	60dpi	1.03136	FHIA21	14240	dom6-5	DR3S1	Location 3	Macho
dominican rep.	1	60dpi	5.98128	FHIA21	14240	dom6-5	DR3S1	Location 3	Macho
dominican rep.	1	60dpi	0.70368	FHIA21	14240	dom6-5	DR3S1	Location 3	Macho
dominican rep.	1	60dpi	0.8748	FHIA21	14240	dom6-5	DR3S1	Location 3	Macho
dominican rep.	1	60dpi	0.57432	Macho	14240	dom6-5	DR3S1	Location 3	Macho
dominican rep.	1	60dpi	2.87424	Macho	14240	dom6-5	DR3S1	Location 3	Macho
dominican rep.	1	60dpi	1.05224	Cavendish	14840	dom6-54	DR3R1	Location 3	FHIA21
dominican rep.	1	60dpi	1.71024	FHIA21	14840	dom6-54	DR3R1	Location 3	FHIA21
dominican rep.	1	60dpi	3.45144	Macho	14840	dom6-54	DR3R1	Location 3	FHIA21
dominican rep.	1	60dpi	5.74704	Macho	14840	dom6-54	DR3R1	Location 3	FHIA21
dominican rep.	1	60dpi	2.9948	Macho	14840	dom6-54	DR3R1	Location 3	FHIA21
dominican rep.	1	60dpi	0.76264	Cavendish	17280	dom6-55	DR3R1	Location 3	FHIA21
dominican rep.	1	60dpi	0.77136	Cavendish	17280	dom6-55	DR3R1	Location 3	FHIA21
dominican rep.	1	60dpi	2.35368	Cavendish	17280	dom6-55	DR3R1	Location 3	FHIA21
dominican rep.	1	60dpi	2.58584	Cavendish	17280	dom6-55	DR3R1	Location 3	FHIA21
dominican rep.	1	60dpi	0.20552	FHIA21	17280	dom6-55	DR3R1	Location 3	FHIA21
dominican rep.	1	60dpi	2.622	Macho	17280	dom6-55	DR3R1	Location 3	FHIA21
dominican rep.	1	60dpi	6.86176	Macho	17280	dom6-55	DR3R1	Location 3	FHIA21
dominican rep.	1	60dpi	1.20616	Macho	17280	dom6-55	DR3R1	Location 3	FHIA21
dominican rep.	1	60dpi	2.84504	Macho	17280	dom6-55	DR3R1	Location 3	FHIA21
dominican rep.	1	60dpi	3.33504	Cavendish	15160	dom6-58	DR3R1	Location 3	FHIA21
dominican rep.	1	60dpi	1.82384	Cavendish	15160	dom6-58	DR3R1	Location 3	FHIA21
dominican rep.	1	60dpi	1.51568	FHIA21	15160	dom6-58	DR3R1	Location 3	FHIA21
dominican rep.	1	60dpi	6.63776	Macho	15160	dom6-58	DR3R1	Location 3	FHIA21
dominican rep.	1	60dpi	3.45376	Cavendish	15280	dom6-62	DR3R1	Location 3	FHIA21
dominican rep.	1	60dpi	0.44112	Cavendish	15280	dom6-62	DR3R1	Location 3	FHIA21
dominican rep.	1	60dpi	1.54376	Cavendish	15280	dom6-62	DR3R1	Location 3	FHIA21
dominican rep.	1	60dpi	6.61056	Cavendish	15280	dom6-62	DR3R1	Location 3	FHIA21
dominican rep.	1	60dpi	0.85352	FHIA21	15280	dom6-62	DR3R1	Location 3	FHIA21
dominican rep.	1	60dpi	5.7456	FHIA21	15280	dom6-62	DR3R1	Location 3	FHIA21
dominican rep.	1	60dpi	1.25248	FHIA21	15280	dom6-62	DR3R1	Location 3	FHIA21
dominican rep.	1	60dpi	5.02496	Macho	15280	dom6-62	DR3R1	Location 3	FHIA21
dominican rep.	1	60dpi	4.20736	Macho	15280	dom6-62	DR3R1	Location 3	FHIA21
dominican rep.	1	60dpi	2.69768	Macho	15280	dom6-62	DR3R1	Location 3	FHIA21
dominican rep.	1	60dpi	0.662	Cavendish	16640	dom6-63	DR3R1	Location 3	FHIA21
dominican rep.	1	60dpi	0.13608	Cavendish	16640	dom6-63	DR3R1	Location 3	FHIA21
dominican rep.	1	60dpi	0.41544	Cavendish	16640	dom6-63	DR3R1	Location 3	FHIA21
dominican rep.	1	60dpi	0.06904	Cavendish	16640	dom6-63	DR3R1	Location 3	FHIA21
dominican rep.	1	60dpi	0.04696	FHIA21	16640	dom6-63	DR3R1	Location 3	FHIA21
dominican rep.	1	60dpi	0.07312	FHIA21	16640	dom6-63	DR3R1	Location 3	FHIA21
dominican rep.	1	60dpi	0.09024	FHIA21	16640	dom6-63	DR3R1	Location 3	FHIA21
dominican rep.	1	60dpi	0.01048	FHIA21	16640	dom6-63	DR3R1	Location 3	FHIA21
dominican rep.	1	60dpi	0.066	Macho	16640	dom6-63	DR3R1	Location 3	FHIA21
dominican rep.	1	60dpi	0.25272	Macho	16640	dom6-63	DR3R1	Location 3	FHIA21
dominican rep.	1	60dpi	7.84	Cavendish	14360	dom6-64	DR3R1	Location 3	FHIA21
dominican rep.	1	60dpi	4.79752	Cavendish	14360	dom6-64	DR3R1	Location 3	FHIA21
dominican rep.	1	60dpi	5.91424	Cavendish	14360	dom6-64	DR3R1	Location 3	FHIA21
dominican rep.	1	60dpi	0.4448	Cavendish	11760	dom6-66	DR3R1	Location 3	FHIA21
dominican rep.	1	60dpi	0.18144	Cavendish	11760	dom6-66	DR3R1	Location 3	FHIA21
dominican rep.	1	60dpi	0.63136	Cavendish	11760	dom6-66	DR3R1	Location 3	FHIA21
dominican rep.	1	60dpi	0.80728	Cavendish	11760	dom6-66	DR3R1	Location 3	FHIA21
dominican rep.	1	60dpi	2.0276	FHIA21	11760	dom6-66	DR3R1	Location 3	FHIA21
dominican rep.	1	60dpi	3.14928	FHIA21	11760	dom6-66	DR3R1	Location 3	FHIA21
dominican rep.	1	60dpi	1.30336	FHIA21	11760	dom6-66	DR3R1	Location 3	FHIA21
dominican rep.	1	60dpi	3.79352	Macho	11760	dom6-66	DR3R1	Location 3	FHIA21
dominican rep.	1	60dpi	4.0812	Macho	11760	dom6-66	DR3R1	Location 3	FHIA21
dominican rep.	1	60dpi	1.55584	Macho	11760	dom6-66	DR3R1	Location 3	FHIA21
dominican rep.	1	60dpi	3.26264	Cavendish	16160	dom6-69	DR3R1	Location 3	FHIA21
dominican rep.	1	60dpi	2.42064	Cavendish	16160	dom6-69	DR3R1	Location 3	FHIA21
dominican rep.	1	60dpi	1.4936	Cavendish	16160	dom6-69	DR3R1	Location 3	FHIA21
dominican rep.	1	60dpi	1.05752	Cavendish	16160	dom6-69	DR3R1	Location 3	FHIA21
dominican rep.	1	60dpi	2.02672	FHIA21	16160	dom6-69	DR3R1	Location 3	FHIA21
dominican rep.	1	60dpi	4.11392	FHIA21	16160	dom6-69	DR3R1	Location 3	FHIA21
dominican rep.	1	60dpi	2.10896	Macho	16160	dom6-69	DR3R1	Location 3	FHIA21
dominican rep.	1	60dpi	0.97496	Macho	16160	dom6-69	DR3R1	Location 3	FHIA21
dominican rep.	1	60dpi	0.81688	Macho	16160	dom6-69	DR3R1	Location 3	FHIA21
dominican rep.	1	60dpi	5.5172	Macho	16160	dom6-69	DR3R1	Location 3	FHIA21
dominican rep.	1	60dpi	2.46392	Cavendish	15840	dom6-73	DR3R1	Location 3	FHIA21
dominican rep.	1	60dpi	9.78168	Cavendish	15840	dom6-73	DR3R1	Location 3	FHIA21
dominican rep.	1	60dpi	5.67864	Cavendish	15840	dom6-73	DR3R1	Location 3	FHIA21
dominican rep.	1	60dpi	0.61512	FHIA21	15840	dom6-73	DR3R1	Location 3	FHIA21
dominican rep.	1	60dpi	6.51288	FHIA21	15840	dom6-73	DR3R1	Location 3	FHIA21
dominican rep.	1	60dpi	1.48488	Macho	15840	dom6-73	DR3R1	Location 3	FHIA21
dominican rep.	1	60dpi	2.47272	Macho	15840	dom6-73	DR3R1	Location 3	FHIA21
dominican rep.	1	60dpi	1.9016	Macho	15840	dom6-73	DR3R1	Location 3	FHIA21
dominican rep.	1	60dpi	7.85032	Macho	15840	dom6-73	DR3R1	Location 3	FHIA21
dominican rep.	1	60dpi	2.8684	Cavendish	14120	dom6-77	DR3R1	Location 3	FHIA21
dominican rep.	1	60dpi	6.98488	Cavendish	14120	dom6-77	DR3R1	Location 3	FHIA21
dominican rep.	1	60dpi	6.03856	Cavendish	14120	dom6-77	DR3R1	Location 3	FHIA21
dominican rep.	1	60dpi	4.06688	FHIA21	14120	dom6-77	DR3R1	Location 3	FHIA21
dominican rep.	1	60dpi	2.48952	FHIA21	14120	dom6-77	DR3R1	Location 3	FHIA21
dominican rep.	1	60dpi	6.56376	FHIA21	14120	dom6-77	DR3R1	Location 3	FHIA21
dominican rep.	1	60dpi	1.4324	FHIA21	14120	dom6-77	DR3R1	Location 3	FHIA21
dominican rep.	1	60dpi	7.90368	Macho	14120	dom6-77	DR3R1	Location 3	FHIA21
dominican rep.	1	60dpi	5.56472	Macho	14120	dom6-77	DR3R1	Location 3	FHIA21
dominican rep.	1	60dpi	5.18648	Macho	14120	dom6-77	DR3R1	Location 3	FHIA21
dominican rep.	1	60dpi	2.42352	Cavendish	14000	dom6-8	DR3S1	Location 3	Macho
dominican rep.	1	60dpi	0.99984	Cavendish	14000	dom6-8	DR3S1	Location 3	Macho
dominican rep.	1	60dpi	1.80296	FHIA21	14000	dom6-8	DR3S1	Location 3	Macho
dominican rep.	1	60dpi	0.78336	FHIA21	14000	dom6-8	DR3S1	Location 3	Macho
dominican rep.	1	60dpi	0.66088	Macho	14000	dom6-8	DR3S1	Location 3	Macho
dominican rep.	1	60dpi	2.64424	Macho	14000	dom6-8	DR3S1	Location 3	Macho
dominican rep.	1	60dpi	5.052	Macho	14000	dom6-8	DR3S1	Location 3	Macho
dominican rep.	1	60dpi	2.75432	Cavendish	13960	dom6-81	DR3R1	Location 3	FHIA21
dominican rep.	1	60dpi	1.6072	Cavendish	13960	dom6-81	DR3R1	Location 3	FHIA21
dominican rep.	1	60dpi	2.12912	Cavendish	13960	dom6-81	DR3R1	Location 3	FHIA21
dominican rep.	1	60dpi	3.75432	FHIA21	13960	dom6-81	DR3R1	Location 3	FHIA21
dominican rep.	1	60dpi	2.08728	FHIA21	13960	dom6-81	DR3R1	Location 3	FHIA21
dominican rep.	1	60dpi	1.96384	FHIA21	13960	dom6-81	DR3R1	Location 3	FHIA21
dominican rep.	1	60dpi	3.36264	Macho	13960	dom6-81	DR3R1	Location 3	FHIA21
dominican rep.	1	60dpi	2.8072	Macho	13960	dom6-81	DR3R1	Location 3	FHIA21
dominican rep.	1	60dpi	4.98936	Macho	13960	dom6-81	DR3R1	Location 3	FHIA21
dominican rep.	1	60dpi	1.73992	Cavendish	14560	dom6-85	DR3R1	Location 3	FHIA21
dominican rep.	1	60dpi	0.92704	Cavendish	14560	dom6-85	DR3R1	Location 3	FHIA21
dominican rep.	1	60dpi	4.38424	Cavendish	14560	dom6-85	DR3R1	Location 3	FHIA21
dominican rep.	1	60dpi	1.15584	Cavendish	14560	dom6-85	DR3R1	Location 3	FHIA21
dominican rep.	1	60dpi	2.8168	FHIA21	14560	dom6-85	DR3R1	Location 3	FHIA21
dominican rep.	1	60dpi	1.64464	FHIA21	14560	dom6-85	DR3R1	Location 3	FHIA21
dominican rep.	1	60dpi	4.0384	Macho	14560	dom6-85	DR3R1	Location 3	FHIA21
dominican rep.	1	60dpi	0.698	Macho	14560	dom6-85	DR3R1	Location 3	FHIA21
dominican rep.	1	60dpi	1.87816	Macho	14560	dom6-85	DR3R1	Location 3	FHIA21
dominican rep.	1	60dpi	1.32752	Cavendish	15200	dom6-87	DR3R1	Location 3	FHIA21
dominican rep.	1	60dpi	5.08752	Cavendish	15200	dom6-87	DR3R1	Location 3	FHIA21
dominican rep.	1	60dpi	1.15488	Cavendish	15200	dom6-87	DR3R1	Location 3	FHIA21
dominican rep.	1	60dpi	1.1612	Cavendish	15200	dom6-87	DR3R1	Location 3	FHIA21
dominican rep.	1	60dpi	1.16656	FHIA21	15200	dom6-87	DR3R1	Location 3	FHIA21
dominican rep.	1	60dpi	1.97088	FHIA21	15200	dom6-87	DR3R1	Location 3	FHIA21
dominican rep.	1	60dpi	3.12072	FHIA21	15200	dom6-87	DR3R1	Location 3	FHIA21
dominican rep.	1	60dpi	1.63992	Macho	15200	dom6-87	DR3R1	Location 3	FHIA21
dominican rep.	1	60dpi	2.9672	Cavendish	12000	dom6-9	DR3S1	Location 3	Macho
dominican rep.	1	60dpi	4.12144	Cavendish	12000	dom6-9	DR3S1	Location 3	Macho
dominican rep.	1	60dpi	5.82112	Cavendish	12000	dom6-9	DR3S1	Location 3	Macho
dominican rep.	1	60dpi	5.5928	FHIA21	12000	dom6-9	DR3S1	Location 3	Macho
dominican rep.	1	60dpi	2.92056	FHIA21	12000	dom6-9	DR3S1	Location 3	Macho
dominican rep.	1	60dpi	6.38672	Macho	12000	dom6-9	DR3S1	Location 3	Macho
dominican rep.	1	60dpi	1.44136	Macho	12000	dom6-9	DR3S1	Location 3	Macho
dominican rep.	1	60dpi	1.28616	Macho	12000	dom6-9	DR3S1	Location 3	Macho
